# Supplementary material for: ﻿Aquatic beetle diversity from Volcán Tacaná, Mexico: altitudinal distribution pattern and biogeographical affinity of the fauna
Source: Zookeys. 2022 Jul 11;1111:301–38. doi: 10.3897/zookeys.1111.68665 (PMC9848963; doi:10.3897/zookeys.1111.68665)
Supplement: XML Treatment for Dryops [file zookeys.1111.68665-treatment1.xml]

<!DOCTYPE tp:taxon-treatment
  PUBLIC "-//TaxonX//DTD Taxonomic Treatment Publishing DTD v0 20100105//EN" "tax-treatment-NSO.dtd">
<tp:taxon-treatment xmlns:tp="http://www.plazi.org/taxpub"><tp:treatment-meta><kwd-group><label>Taxon classification</label><kwd>
                <named-content content-type="kingdom">Animalia</named-content>
              </kwd><kwd>
                <named-content content-type="order">Coleoptera</named-content>
              </kwd><kwd>
                <named-content content-type="family">Dryopidae</named-content>
              </kwd></kwd-group><mixed-citation publication-type="journal"><person-group><name><surname>Luna-Luna</surname><given-names>Alba Magali</given-names></name><name><surname>Martins</surname><given-names>Caleb Califre</given-names></name><name><surname>López-Pérez</surname><given-names>Andrés</given-names></name><name><surname>Ramírez-Ponce</surname><given-names>Andrés</given-names></name><name><surname>Contreras-Ramos</surname><given-names>Atilano</given-names></name></person-group><article-title>﻿Aquatic beetle diversity from Volcán Tacaná, Mexico: altitudinal distribution pattern and biogeographical affinity of the fauna</article-title><source>Zookeys</source><day>11</day><month>07</month><year>2022</year><volume>1111</volume><fpage>301</fpage><lpage>338</lpage><pub-id pub-id-type="doi">10.3897/zookeys.1111.68665</pub-id></mixed-citation></tp:treatment-meta><tp:nomenclature><label>﻿Genus</label><tp:taxon-name>
              <object-id xmlns:xlink="http://www.w3.org/1999/xlink" content-type="arpha" xlink:type="simple">11A82A5C-2A9A-55A3-9C9C-05C0BD55A0F1</object-id>
              <tp:taxon-name-part taxon-name-part-type="genus" reg="Dryops">Dryops</tp:taxon-name-part>
            </tp:taxon-name><tp:taxon-authority>Olivier, 1791</tp:taxon-authority><tp:nomenclature-citation-list><tp:nomenclature-citation><tp:taxon-name>
                  <tp:taxon-name-part taxon-name-part-type="genus" reg="Dryops">Dryops</tp:taxon-name-part>
                  <tp:taxon-name-part taxon-name-part-type="species" reg="mexicanus">mexicanus</tp:taxon-name-part>
                </tp:taxon-name><comment>Sharp, 1882</comment></tp:nomenclature-citation></tp:nomenclature-citation-list></tp:nomenclature><tp:treatment-sec sec-type="notes" id="SECID0EAKBG"><title>Note.</title><p><italic><tp:taxon-name><tp:taxon-name-part taxon-name-part-type="genus" reg="Dryops">Dryops</tp:taxon-name-part></tp:taxon-name></italic> has a worldwide distribution and comprises 79 species (<xref ref-type="bibr" rid="B92">Shepard and Sites 2016</xref>), three of them are recorded from Mexico.</p></tp:treatment-sec><tp:treatment-sec sec-type="distribution" id="SECID0ERKBG"><title>Distribution.</title><p>Mexico (Chiapas, Morelos), Belize, Costa Rica (<xref ref-type="bibr" rid="B26">Burgos and Trejo-Loyo 2001</xref>; <xref ref-type="bibr" rid="B90">Shepard 2004</xref>; <xref ref-type="bibr" rid="B16">Barr and Shepard 2017</xref>; <xref ref-type="bibr" rid="B108">Zaragoza-Caballero et al. 2019</xref>). It has been recorded at an altitudinal range of 200 to 840 m (<xref ref-type="bibr" rid="B16">Barr and Shepard 2017</xref>); in this study <italic><tp:taxon-name><tp:taxon-name-part taxon-name-part-type="genus" reg="Dryops">D.</tp:taxon-name-part><tp:taxon-name-part taxon-name-part-type="species" reg="mexicanus">mexicanus</tp:taxon-name-part></tp:taxon-name></italic> was collected at levels 1 (670 m), 2 (934 m), and 3 (1,126–1,194 m).</p></tp:treatment-sec><tp:treatment-sec sec-type="comments" id="SECID0EWLBG"><title>Comments.</title><p>Collected on substrates consisting of gravel, macrophytes, and leaf packs; found in all sampling months (February 2018 through February 2019, dry and rainy seasons); also collected with a bucket light trap.</p></tp:treatment-sec><ref-list><ref id="B92"><mixed-citation xmlns:xlink="http://www.w3.org/1999/xlink" xlink:type="simple"><person-group><name name-style="western"><surname>Shepard</surname><given-names>WD</given-names></name><name name-style="western"><surname>Sites</surname><given-names>RW</given-names></name></person-group> (<year>2016</year>) <article-title>Aquatic beetles of the families <tp:taxon-name><tp:taxon-name-part taxon-name-part-type="family">Dryopidae</tp:taxon-name-part></tp:taxon-name> and <tp:taxon-name><tp:taxon-name-part taxon-name-part-type="family">Elmidae</tp:taxon-name-part></tp:taxon-name> (<tp:taxon-name><tp:taxon-name-part taxon-name-part-type="class">Insecta</tp:taxon-name-part></tp:taxon-name>: <tp:taxon-name><tp:taxon-name-part taxon-name-part-type="order">Coleoptera</tp:taxon-name-part></tp:taxon-name>: <tp:taxon-name><tp:taxon-name-part taxon-name-part-type="superfamily">Byrrhoidea</tp:taxon-name-part></tp:taxon-name>), of Thailandia: Annoted list and illustrated key to genera.</article-title><source>Natural History Bulletin of the Siam Society</source><volume>61</volume>(<issue>2</issue>): <fpage>89</fpage>–<lpage>126</lpage>. <ext-link xlink:href="https://thesiamsociety.org/wp-content/uploads/2020/04/NHBSS_061_2e_ShepardSites_Aquatic.pdf" ext-link-type="uri" xlink:type="simple">https://thesiamsociety.org/wp-content/uploads/2020/04/NHBSS_061_2e_ShepardSites_Aquatic.pdf</ext-link></mixed-citation></ref><ref id="B26"><mixed-citation xmlns:xlink="http://www.w3.org/1999/xlink" xlink:type="simple"><person-group><name name-style="western"><surname>Burgos</surname><given-names>SA</given-names></name><name name-style="western"><surname>Trejo-Loyo</surname><given-names>AG</given-names></name></person-group> (<year>2001</year>) <article-title>Lista preliminar de los coleópteros registrados para el estado de Morelos, México.</article-title> In: <person-group><name name-style="western"><surname>Navarrete-Heredia</surname><given-names>JL</given-names></name><name name-style="western"><surname>Fierro-López</surname><given-names>HE</given-names></name><name name-style="western"><surname>Burgos-Solorio</surname><given-names>A</given-names></name></person-group> (<role>Eds</role>) <issue-title>Tópicos sobre Coleoptera de México.</issue-title><source>Universidad de Guadalajara y Universidad Autónoma del Estado de Morelos, Guadalajara</source>, <fpage>69</fpage>–<lpage>95</lpage>.</mixed-citation></ref><ref id="B90"><mixed-citation xmlns:xlink="http://www.w3.org/1999/xlink" xlink:type="simple"><person-group><name name-style="western"><surname>Shepard</surname><given-names>WD</given-names></name></person-group> (<year>2004</year>) <article-title>Lotic regions of Belize and their aquatic Byrrhoid <tp:taxon-name><tp:taxon-name-part taxon-name-part-type="order">Coleoptera</tp:taxon-name-part></tp:taxon-name> (<tp:taxon-name><tp:taxon-name-part taxon-name-part-type="family">Dryopidae</tp:taxon-name-part></tp:taxon-name>, <tp:taxon-name><tp:taxon-name-part taxon-name-part-type="family">Elmidae</tp:taxon-name-part></tp:taxon-name>, <tp:taxon-name><tp:taxon-name-part taxon-name-part-type="family">Lutrochidae</tp:taxon-name-part></tp:taxon-name>, <tp:taxon-name><tp:taxon-name-part taxon-name-part-type="family">Psephenidae</tp:taxon-name-part></tp:taxon-name>, <tp:taxon-name><tp:taxon-name-part taxon-name-part-type="family">Ptilodactylidae</tp:taxon-name-part></tp:taxon-name>).</article-title><source>Pan-Pacific Entomologist</source><volume>80</volume>(<issue>1–4</issue>): <fpage>53</fpage>–<lpage>59</lpage>.</mixed-citation></ref><ref id="B16"><mixed-citation xmlns:xlink="http://www.w3.org/1999/xlink" xlink:type="simple"><person-group><name name-style="western"><surname>Barr</surname><given-names>CB</given-names></name><name name-style="western"><surname>Shepard</surname><given-names>WD</given-names></name></person-group> (<year>2017</year>) <article-title><italic><tp:taxon-name><tp:taxon-name-part taxon-name-part-type="genus">Eubria</tp:taxon-name-part><tp:taxon-name-part taxon-name-part-type="species">mesoamericana</tp:taxon-name-part></tp:taxon-name></italic> Barr and Shepard (<tp:taxon-name><tp:taxon-name-part taxon-name-part-type="order">Coleoptera</tp:taxon-name-part></tp:taxon-name>: <tp:taxon-name><tp:taxon-name-part taxon-name-part-type="family">Psephenidae</tp:taxon-name-part></tp:taxon-name>: <tp:taxon-name><tp:taxon-name-part taxon-name-part-type="subfamily">Eubriinae</tp:taxon-name-part></tp:taxon-name>), a new psephenid species from Central America with an enigmatic generic distribution.</article-title><source>The Coleopterists Bulletin</source><volume>71</volume>(<issue>3</issue>): <fpage>437</fpage>–<lpage>444</lpage>. <ext-link xlink:href="10.1649/0010-065X-71.3.437" ext-link-type="doi" xlink:type="simple">https://doi.org/10.1649/0010-065X-71.3.437</ext-link></mixed-citation></ref><ref id="B108"><mixed-citation xmlns:xlink="http://www.w3.org/1999/xlink" xlink:type="simple"><person-group><name name-style="western"><surname>Zaragoza-Caballero</surname><given-names>S</given-names></name><name name-style="western"><surname>Rodríguez-Mirón</surname><given-names>GM</given-names></name><name name-style="western"><surname>Vega-Badillo</surname><given-names>V</given-names></name><name name-style="western"><surname>González-Ramírez</surname><given-names>M</given-names></name><name name-style="western"><surname>Zurita-García</surname><given-names>M</given-names></name><name name-style="western"><surname>Domínguez-León</surname><given-names>ED</given-names></name><name name-style="western"><surname>López-Pérez</surname><given-names>S</given-names></name><name name-style="western"><surname>Gutiérrez-Carranza</surname><given-names>IG</given-names></name><name name-style="western"><surname>Cifuentes-Ruiz</surname><given-names>P</given-names></name><name name-style="western"><surname>Pérez-Hernández</surname><given-names>CX</given-names></name><name name-style="western"><surname>Ramírez del Valle</surname><given-names>E</given-names></name><name name-style="western"><surname>Gutiérrez</surname><given-names>NA</given-names></name></person-group> (<year>2019</year>) <article-title>Checklist of the <tp:taxon-name><tp:taxon-name-part taxon-name-part-type="order">Coleoptera</tp:taxon-name-part></tp:taxon-name> (<tp:taxon-name><tp:taxon-name-part taxon-name-part-type="class">Insecta</tp:taxon-name-part></tp:taxon-name>) from Morelos, Mexico.</article-title><source>Zootaxa</source><volume>4580</volume>(<issue>1</issue>): <fpage>1</fpage>–<lpage>122</lpage>. <ext-link xlink:href="10.11646/zootaxa.4580.1.1" ext-link-type="doi" xlink:type="simple">https://doi.org/10.11646/zootaxa.4580.1.1</ext-link></mixed-citation></ref></ref-list></tp:taxon-treatment>
