# Supplementary material for: ﻿Aquatic beetle diversity from Volcán Tacaná, Mexico: altitudinal distribution pattern and biogeographical affinity of the fauna
Source: Zookeys. 2022 Jul 11;1111:301–38. doi: 10.3897/zookeys.1111.68665 (PMC9848963; doi:10.3897/zookeys.1111.68665)
Supplement: XML Treatment for Elmoparnus pandus [file zookeys.1111.68665-treatment3.xml]

<!DOCTYPE tp:taxon-treatment
  PUBLIC "-//TaxonX//DTD Taxonomic Treatment Publishing DTD v0 20100105//EN" "tax-treatment-NSO.dtd">
<tp:taxon-treatment xmlns:tp="http://www.plazi.org/taxpub"><tp:treatment-meta><kwd-group><label>Taxon classification</label><kwd>
                <named-content content-type="kingdom">Animalia</named-content>
              </kwd><kwd>
                <named-content content-type="order">Coleoptera</named-content>
              </kwd><kwd>
                <named-content content-type="family">Dryopidae</named-content>
              </kwd></kwd-group><mixed-citation publication-type="journal"><person-group><name><surname>Luna-Luna</surname><given-names>Alba Magali</given-names></name><name><surname>Martins</surname><given-names>Caleb Califre</given-names></name><name><surname>López-Pérez</surname><given-names>Andrés</given-names></name><name><surname>Ramírez-Ponce</surname><given-names>Andrés</given-names></name><name><surname>Contreras-Ramos</surname><given-names>Atilano</given-names></name></person-group><article-title>﻿Aquatic beetle diversity from Volcán Tacaná, Mexico: altitudinal distribution pattern and biogeographical affinity of the fauna</article-title><source>Zookeys</source><day>11</day><month>07</month><year>2022</year><volume>1111</volume><fpage>301</fpage><lpage>338</lpage><pub-id pub-id-type="doi">10.3897/zookeys.1111.68665</pub-id></mixed-citation></tp:treatment-meta><tp:nomenclature><label>﻿</label><tp:taxon-name>
              <object-id xmlns:xlink="http://www.w3.org/1999/xlink" content-type="arpha" xlink:type="simple">3D35F7AB-EF6A-53D9-A381-A8DCA0D49E54</object-id>
              <tp:taxon-name-part taxon-name-part-type="genus" reg="Elmoparnus">Elmoparnus</tp:taxon-name-part>
              <tp:taxon-name-part taxon-name-part-type="species" reg="pandus">pandus</tp:taxon-name-part>
            </tp:taxon-name><tp:taxon-authority>Spangler &amp; Perkins, 1977</tp:taxon-authority></tp:nomenclature><tp:treatment-sec sec-type="distribution" id="SECID0EJOBG"><title>Distribution.</title><p>Mexico (Chiapas, Oaxaca), Belize, Guatemala, Honduras, Costa Rica, Panama (<xref ref-type="bibr" rid="B99">Spangler and Perkins 1977</xref>; <xref ref-type="bibr" rid="B16">Barr and Shepard 2017</xref>). The known altitudinal range of this species is 200 to 1,219 m (<xref ref-type="bibr" rid="B99">Spangler and Perkins 1977</xref>; <xref ref-type="bibr" rid="B16">Barr and Shepard 2017</xref>). In this study, it was collected at level 1 (670 m).</p></tp:treatment-sec><tp:treatment-sec sec-type="comments" id="SECID0E6OBG"><title>Comments.</title><p>Collected on substrates of gravel, macrophytes, and leaf packs (June 2018, rainy season).</p></tp:treatment-sec><ref-list><ref id="B99"><mixed-citation xmlns:xlink="http://www.w3.org/1999/xlink" xlink:type="simple"><person-group><name name-style="western"><surname>Spangler</surname><given-names>PJ</given-names></name><name name-style="western"><surname>Perkins</surname><given-names>PD</given-names></name></person-group> (<year>1977</year>) <article-title>Three new species of the Neotropical water beetle genus <tp:taxon-name><tp:taxon-name-part taxon-name-part-type="genus">Elmoparnus</tp:taxon-name-part></tp:taxon-name> (<tp:taxon-name><tp:taxon-name-part taxon-name-part-type="order">Coleoptera</tp:taxon-name-part></tp:taxon-name>: <tp:taxon-name><tp:taxon-name-part taxon-name-part-type="family">Dryopidae</tp:taxon-name-part></tp:taxon-name>).</article-title><source>Proceedings of the Biological Society of Washington</source><volume>89</volume>: <fpage>743</fpage>–<lpage>760</lpage>.</mixed-citation></ref><ref id="B16"><mixed-citation xmlns:xlink="http://www.w3.org/1999/xlink" xlink:type="simple"><person-group><name name-style="western"><surname>Barr</surname><given-names>CB</given-names></name><name name-style="western"><surname>Shepard</surname><given-names>WD</given-names></name></person-group> (<year>2017</year>) <article-title><italic><tp:taxon-name><tp:taxon-name-part taxon-name-part-type="genus">Eubria</tp:taxon-name-part><tp:taxon-name-part taxon-name-part-type="species">mesoamericana</tp:taxon-name-part></tp:taxon-name></italic> Barr and Shepard (<tp:taxon-name><tp:taxon-name-part taxon-name-part-type="order">Coleoptera</tp:taxon-name-part></tp:taxon-name>: <tp:taxon-name><tp:taxon-name-part taxon-name-part-type="family">Psephenidae</tp:taxon-name-part></tp:taxon-name>: <tp:taxon-name><tp:taxon-name-part taxon-name-part-type="subfamily">Eubriinae</tp:taxon-name-part></tp:taxon-name>), a new psephenid species from Central America with an enigmatic generic distribution.</article-title><source>The Coleopterists Bulletin</source><volume>71</volume>(<issue>3</issue>): <fpage>437</fpage>–<lpage>444</lpage>. <ext-link xlink:href="10.1649/0010-065X-71.3.437" ext-link-type="doi" xlink:type="simple">https://doi.org/10.1649/0010-065X-71.3.437</ext-link></mixed-citation></ref></ref-list></tp:taxon-treatment>
