# Supplementary material for: ﻿Aquatic beetle diversity from Volcán Tacaná, Mexico: altitudinal distribution pattern and biogeographical affinity of the fauna
Source: Zookeys. 2022 Jul 11;1111:301–38. doi: 10.3897/zookeys.1111.68665 (PMC9848963; doi:10.3897/zookeys.1111.68665)
Supplement: XML Treatment for Helichus suturalis [file zookeys.1111.68665-treatment5.xml]

<!DOCTYPE tp:taxon-treatment
  PUBLIC "-//TaxonX//DTD Taxonomic Treatment Publishing DTD v0 20100105//EN" "tax-treatment-NSO.dtd">
<tp:taxon-treatment xmlns:tp="http://www.plazi.org/taxpub"><tp:treatment-meta><kwd-group><label>Taxon classification</label><kwd>
                <named-content content-type="kingdom">Animalia</named-content>
              </kwd><kwd>
                <named-content content-type="order">Coleoptera</named-content>
              </kwd><kwd>
                <named-content content-type="family">Dryopidae</named-content>
              </kwd></kwd-group><mixed-citation publication-type="journal"><person-group><name><surname>Luna-Luna</surname><given-names>Alba Magali</given-names></name><name><surname>Martins</surname><given-names>Caleb Califre</given-names></name><name><surname>López-Pérez</surname><given-names>Andrés</given-names></name><name><surname>Ramírez-Ponce</surname><given-names>Andrés</given-names></name><name><surname>Contreras-Ramos</surname><given-names>Atilano</given-names></name></person-group><article-title>﻿Aquatic beetle diversity from Volcán Tacaná, Mexico: altitudinal distribution pattern and biogeographical affinity of the fauna</article-title><source>Zookeys</source><day>11</day><month>07</month><year>2022</year><volume>1111</volume><fpage>301</fpage><lpage>338</lpage><pub-id pub-id-type="doi">10.3897/zookeys.1111.68665</pub-id></mixed-citation></tp:treatment-meta><tp:nomenclature><label>﻿</label><tp:taxon-name>
              <object-id xmlns:xlink="http://www.w3.org/1999/xlink" content-type="arpha" xlink:type="simple">3A42B449-9C2E-5B67-ADAB-0E71B3260855</object-id>
              <tp:taxon-name-part taxon-name-part-type="genus" reg="Helichus">Helichus</tp:taxon-name-part>
              <tp:taxon-name-part taxon-name-part-type="species" reg="suturalis">suturalis</tp:taxon-name-part>
            </tp:taxon-name><tp:taxon-authority>LeConte, 1852</tp:taxon-authority></tp:nomenclature><tp:treatment-sec sec-type="distribution" id="SECID0ESRBG"><title>Distribution.</title><p>United States, Mexico (Chiapas, Durango, Hidalgo), Guatemala, Paraguay (<xref ref-type="bibr" rid="B24">Brown 1972a</xref>; <xref ref-type="bibr" rid="B8">Arce-Pérez et al. 2010</xref>; Shepard and Aguilar-Julio 2010). The known altitude records of the species are 1,590 and 2,438 m (<xref ref-type="bibr" rid="B24">Brown 1972a</xref>; <xref ref-type="bibr" rid="B8">Arce-Pérez et al. 2010</xref>). Herein, specimens were found at levels 1 (670 m), 2 (934 m), and 3 (1126–1194 m).</p></tp:treatment-sec><tp:treatment-sec sec-type="comments" id="SECID0EISBG"><title>Comments.</title><p>Collected on substrates of gravel, macrophytes, and leaf packs, throughout the sampling period (February 2018 through February 2019, dry and rainy season).</p></tp:treatment-sec><ref-list><ref id="B24"><mixed-citation xmlns:xlink="http://www.w3.org/1999/xlink" xlink:type="simple"><person-group><name name-style="western"><surname>Brown</surname><given-names>HP</given-names></name></person-group> (<year>1972a</year>) <source>Aquatic dryopoid beetles (<tp:taxon-name><tp:taxon-name-part taxon-name-part-type="order">Coleoptera</tp:taxon-name-part></tp:taxon-name>) of the United States. Biota of Freshwater ecosystems, Identification Manual No. 6.</source><publisher-name>Environmental Protection Agency</publisher-name>, <publisher-loc>Ohio</publisher-loc>, <size units="page">82 pp</size>. <ext-link xlink:href="10.5962/bhl.title.4106" ext-link-type="doi" xlink:type="simple">https://doi.org/10.5962/bhl.title.4106</ext-link></mixed-citation></ref><ref id="B8"><mixed-citation xmlns:xlink="http://www.w3.org/1999/xlink" xlink:type="simple"><person-group><name name-style="western"><surname>Arce-Pérez</surname><given-names>R</given-names></name><name name-style="western"><surname>Gómez-Anaya</surname><given-names>JA</given-names></name><name name-style="western"><surname>Novelo-Gutiérrez</surname><given-names>R</given-names></name></person-group> (<year>2010</year>) <article-title>Coleópteros acuáticos de la zona de influencia de la Central Hidroeléctrica “Ing. Fernando Hiriart Balderrama” (C. H. Zimapán), Hidalgo, México. II. <tp:taxon-name><tp:taxon-name-part taxon-name-part-type="order">Coleoptera</tp:taxon-name-part></tp:taxon-name>: <tp:taxon-name><tp:taxon-name-part taxon-name-part-type="suborder">Polyphaga</tp:taxon-name-part></tp:taxon-name> y <tp:taxon-name><tp:taxon-name-part taxon-name-part-type="suborder">Myxophaga</tp:taxon-name-part></tp:taxon-name>.</article-title><source>Acta Zoológica Mexicana</source><volume>26</volume>(<issue>3</issue>): <fpage>639</fpage>–<lpage>667</lpage>. <ext-link xlink:href="https://www.redalyc.org/articulo.oa?id=57515502010" ext-link-type="uri" xlink:type="simple">https://www.redalyc.org/articulo.oa?id=57515502010</ext-link></mixed-citation></ref></ref-list></tp:taxon-treatment>
