# Supplementary material for: ﻿Aquatic beetle diversity from Volcán Tacaná, Mexico: altitudinal distribution pattern and biogeographical affinity of the fauna
Source: Zookeys. 2022 Jul 11;1111:301–38. doi: 10.3897/zookeys.1111.68665 (PMC9848963; doi:10.3897/zookeys.1111.68665)
Supplement: XML Treatment for Clarkhydrus [file zookeys.1111.68665-treatment9.xml]

<!DOCTYPE tp:taxon-treatment
  PUBLIC "-//TaxonX//DTD Taxonomic Treatment Publishing DTD v0 20100105//EN" "tax-treatment-NSO.dtd">
<tp:taxon-treatment xmlns:tp="http://www.plazi.org/taxpub"><tp:treatment-meta><kwd-group><label>Taxon classification</label><kwd>
                <named-content content-type="kingdom">Animalia</named-content>
              </kwd><kwd>
                <named-content content-type="order">Coleoptera</named-content>
              </kwd><kwd>
                <named-content content-type="family">Dytiscidae</named-content>
              </kwd></kwd-group><mixed-citation publication-type="journal"><person-group><name><surname>Luna-Luna</surname><given-names>Alba Magali</given-names></name><name><surname>Martins</surname><given-names>Caleb Califre</given-names></name><name><surname>López-Pérez</surname><given-names>Andrés</given-names></name><name><surname>Ramírez-Ponce</surname><given-names>Andrés</given-names></name><name><surname>Contreras-Ramos</surname><given-names>Atilano</given-names></name></person-group><article-title>﻿Aquatic beetle diversity from Volcán Tacaná, Mexico: altitudinal distribution pattern and biogeographical affinity of the fauna</article-title><source>Zookeys</source><day>11</day><month>07</month><year>2022</year><volume>1111</volume><fpage>301</fpage><lpage>338</lpage><pub-id pub-id-type="doi">10.3897/zookeys.1111.68665</pub-id></mixed-citation></tp:treatment-meta><tp:nomenclature><label>﻿</label><tp:taxon-name>
              <object-id xmlns:xlink="http://www.w3.org/1999/xlink" content-type="arpha" xlink:type="simple">3D63C3D6-5CA1-5462-B0FC-B972F5491303</object-id>
              <tp:taxon-name-part taxon-name-part-type="genus" reg="Clarkhydrus">Clarkhydrus</tp:taxon-name-part>
            </tp:taxon-name><tp:taxon-authority>sp.</tp:taxon-authority></tp:nomenclature><tp:treatment-sec sec-type="comments" id="SECID0ESYBG"><title>Comments.</title><p>This species was collected at levels 4 (rivers 1 and 2, 1,448–1,619 m) and 5 (river 1, 1,763 m) on substrates of macrophytes and leaf packs, and was present throughout sampling months (February 2018 through February 2019, dry and rainy season). Specimens did not match known described species of the genus; however, they are close to <italic><tp:taxon-name><tp:taxon-name-part taxon-name-part-type="genus" reg="Clarkhydrus">C.</tp:taxon-name-part><tp:taxon-name-part taxon-name-part-type="species" reg="decemsignatus">decemsignatus</tp:taxon-name-part></tp:taxon-name></italic>, yet male genital morphology differs.</p></tp:treatment-sec></tp:taxon-treatment>
