# Supplementary material for: ﻿Aquatic beetle diversity from Volcán Tacaná, Mexico: altitudinal distribution pattern and biogeographical affinity of the fauna
Source: Zookeys. 2022 Jul 11;1111:301–38. doi: 10.3897/zookeys.1111.68665 (PMC9848963; doi:10.3897/zookeys.1111.68665)
Supplement: XML Treatment for Copelatus distinctus [file zookeys.1111.68665-treatment11.xml]

<!DOCTYPE tp:taxon-treatment
  PUBLIC "-//TaxonX//DTD Taxonomic Treatment Publishing DTD v0 20100105//EN" "tax-treatment-NSO.dtd">
<tp:taxon-treatment xmlns:tp="http://www.plazi.org/taxpub"><tp:treatment-meta><kwd-group><label>Taxon classification</label><kwd>
                <named-content content-type="kingdom">Animalia</named-content>
              </kwd><kwd>
                <named-content content-type="order">Coleoptera</named-content>
              </kwd><kwd>
                <named-content content-type="family">Dytiscidae</named-content>
              </kwd></kwd-group><mixed-citation publication-type="journal"><person-group><name><surname>Luna-Luna</surname><given-names>Alba Magali</given-names></name><name><surname>Martins</surname><given-names>Caleb Califre</given-names></name><name><surname>López-Pérez</surname><given-names>Andrés</given-names></name><name><surname>Ramírez-Ponce</surname><given-names>Andrés</given-names></name><name><surname>Contreras-Ramos</surname><given-names>Atilano</given-names></name></person-group><article-title>﻿Aquatic beetle diversity from Volcán Tacaná, Mexico: altitudinal distribution pattern and biogeographical affinity of the fauna</article-title><source>Zookeys</source><day>11</day><month>07</month><year>2022</year><volume>1111</volume><fpage>301</fpage><lpage>338</lpage><pub-id pub-id-type="doi">10.3897/zookeys.1111.68665</pub-id></mixed-citation></tp:treatment-meta><tp:nomenclature><label>﻿</label><tp:taxon-name>
              <object-id xmlns:xlink="http://www.w3.org/1999/xlink" content-type="arpha" xlink:type="simple">97B12837-0E6D-5BB4-8921-34246C321E15</object-id>
              <tp:taxon-name-part taxon-name-part-type="genus" reg="Copelatus">Copelatus</tp:taxon-name-part>
              <tp:taxon-name-part taxon-name-part-type="species" reg="distinctus">distinctus</tp:taxon-name-part>
            </tp:taxon-name><tp:taxon-authority>Aubé, 1838</tp:taxon-authority></tp:nomenclature><tp:treatment-sec sec-type="distribution" id="SECID0EZ2BG"><title>Distribution.</title><p>United States, Mexico (Baja California, Chiapas, Guanajuato, Jalisco, Morelos, Oaxaca, Puebla, Sonora), Guatemala (<xref ref-type="bibr" rid="B107">Young 1963</xref>; <xref ref-type="bibr" rid="B6">Arce-Pérez and Roughley 1999</xref>; <xref ref-type="bibr" rid="B108">Zaragoza-Caballero et al. 2019</xref>; <xref ref-type="bibr" rid="B75">Nilsson and Hájek 2020</xref>). This species has been recorded from moderate elevations (<xref ref-type="bibr" rid="B107">Young 1963</xref>) and 1,706 m (<xref ref-type="bibr" rid="B63">Miller and Bergsten 2014</xref>), herein it was found at levels 3 (1,126–1,194 m), 4 (1,448–1,619 m), and 5 (1,126–1,776 m).</p></tp:treatment-sec><tp:treatment-sec sec-type="comments" id="SECID0EX3BG"><title>Comments.</title><p>Collected on substrates of macrophytes and leaf packs, through all months of sampling (February 2018 through February 2019, dry and rainy season); also collected with a bucket light trap.</p></tp:treatment-sec><ref-list><ref id="B107"><mixed-citation xmlns:xlink="http://www.w3.org/1999/xlink" xlink:type="simple"><person-group><name name-style="western"><surname>Young</surname><given-names>FN</given-names></name></person-group> (<year>1963</year>) <article-title>The Nearctic species of <italic><tp:taxon-name><tp:taxon-name-part taxon-name-part-type="genus">Copelatus</tp:taxon-name-part></tp:taxon-name></italic> Erichson (<tp:taxon-name><tp:taxon-name-part taxon-name-part-type="order">Coleoptera</tp:taxon-name-part></tp:taxon-name>: <tp:taxon-name><tp:taxon-name-part taxon-name-part-type="family">Dytiscidae</tp:taxon-name-part></tp:taxon-name>).</article-title><source>Quarterly Journal of the Florida Academy of Sciences</source><volume>26</volume>: <fpage>56</fpage>–<lpage>77</lpage>. <ext-link xlink:href="https://www.jstor.org/stable/24314787" ext-link-type="uri" xlink:type="simple">https://www.jstor.org/stable/24314787</ext-link></mixed-citation></ref><ref id="B6"><mixed-citation xmlns:xlink="http://www.w3.org/1999/xlink" xlink:type="simple"><person-group><name name-style="western"><surname>Arce-Pérez</surname><given-names>A</given-names></name><name name-style="western"><surname>Roughley</surname><given-names>RE</given-names></name></person-group> (<year>1999</year>) <article-title>Lista anotada y claves para los <tp:taxon-name><tp:taxon-name-part taxon-name-part-type="clade">Hydradephaga</tp:taxon-name-part></tp:taxon-name> (<tp:taxon-name><tp:taxon-name-part taxon-name-part-type="order">Coleoptera</tp:taxon-name-part></tp:taxon-name>: <tp:taxon-name><tp:taxon-name-part taxon-name-part-type="suborder">Adephaga</tp:taxon-name-part></tp:taxon-name>: <tp:taxon-name><tp:taxon-name-part taxon-name-part-type="family">Dytiscidae</tp:taxon-name-part></tp:taxon-name>, <tp:taxon-name><tp:taxon-name-part taxon-name-part-type="family">Noteridae</tp:taxon-name-part></tp:taxon-name>, <tp:taxon-name><tp:taxon-name-part taxon-name-part-type="family">Haliplidae</tp:taxon-name-part></tp:taxon-name>, <tp:taxon-name><tp:taxon-name-part taxon-name-part-type="family">Gyrinidae</tp:taxon-name-part></tp:taxon-name>) de México.</article-title><source>Dugesiana</source><volume>6</volume>(<issue>2</issue>): <fpage>69</fpage>–<lpage>104</lpage>. <ext-link xlink:href="10.32870/dugesiana.v6i2.3914" ext-link-type="doi" xlink:type="simple">https://doi.org/10.32870/dugesiana.v6i2.3914</ext-link></mixed-citation></ref><ref id="B108"><mixed-citation xmlns:xlink="http://www.w3.org/1999/xlink" xlink:type="simple"><person-group><name name-style="western"><surname>Zaragoza-Caballero</surname><given-names>S</given-names></name><name name-style="western"><surname>Rodríguez-Mirón</surname><given-names>GM</given-names></name><name name-style="western"><surname>Vega-Badillo</surname><given-names>V</given-names></name><name name-style="western"><surname>González-Ramírez</surname><given-names>M</given-names></name><name name-style="western"><surname>Zurita-García</surname><given-names>M</given-names></name><name name-style="western"><surname>Domínguez-León</surname><given-names>ED</given-names></name><name name-style="western"><surname>López-Pérez</surname><given-names>S</given-names></name><name name-style="western"><surname>Gutiérrez-Carranza</surname><given-names>IG</given-names></name><name name-style="western"><surname>Cifuentes-Ruiz</surname><given-names>P</given-names></name><name name-style="western"><surname>Pérez-Hernández</surname><given-names>CX</given-names></name><name name-style="western"><surname>Ramírez del Valle</surname><given-names>E</given-names></name><name name-style="western"><surname>Gutiérrez</surname><given-names>NA</given-names></name></person-group> (<year>2019</year>) <article-title>Checklist of the <tp:taxon-name><tp:taxon-name-part taxon-name-part-type="order">Coleoptera</tp:taxon-name-part></tp:taxon-name> (<tp:taxon-name><tp:taxon-name-part taxon-name-part-type="class">Insecta</tp:taxon-name-part></tp:taxon-name>) from Morelos, Mexico.</article-title><source>Zootaxa</source><volume>4580</volume>(<issue>1</issue>): <fpage>1</fpage>–<lpage>122</lpage>. <ext-link xlink:href="10.11646/zootaxa.4580.1.1" ext-link-type="doi" xlink:type="simple">https://doi.org/10.11646/zootaxa.4580.1.1</ext-link></mixed-citation></ref><ref id="B75"><mixed-citation xmlns:xlink="http://www.w3.org/1999/xlink" xlink:type="simple"><person-group><name name-style="western"><surname>Nilsson</surname><given-names>AN</given-names></name><name name-style="western"><surname>Hájek</surname><given-names>J</given-names></name></person-group> (<year>2020</year>) A World Catalogue of the Family <tp:taxon-name><tp:taxon-name-part taxon-name-part-type="family">Dytiscidae</tp:taxon-name-part></tp:taxon-name>, or the Diving Beetles (<tp:taxon-name><tp:taxon-name-part taxon-name-part-type="order">Coleoptera</tp:taxon-name-part></tp:taxon-name>, <tp:taxon-name><tp:taxon-name-part taxon-name-part-type="suborder">Adephaga</tp:taxon-name-part></tp:taxon-name>). Version 1.I.2020. National Museum, Prague. <ext-link xlink:href="http://www.waterbeetles.eu" ext-link-type="uri" xlink:type="simple">http://www.waterbeetles.eu</ext-link>.</mixed-citation></ref><ref id="B63"><mixed-citation xmlns:xlink="http://www.w3.org/1999/xlink" xlink:type="simple"><person-group><name name-style="western"><surname>Miller</surname><given-names>KB</given-names></name><name name-style="western"><surname>Bergsten</surname><given-names>J</given-names></name></person-group> (<year>2014</year>) <article-title>The phylogeny and classification of predaceous diving beetles (<tp:taxon-name><tp:taxon-name-part taxon-name-part-type="order">Coleoptera</tp:taxon-name-part></tp:taxon-name>: <tp:taxon-name><tp:taxon-name-part taxon-name-part-type="family">Dytiscidae</tp:taxon-name-part></tp:taxon-name>).</article-title> In: <person-group><name name-style="western"><surname>Yee</surname><given-names>DA</given-names></name></person-group> (<role>Ed.</role>) <issue-title>Ecology, Systematics, and the Natural History of Predaceous Diving Beetles (Coleoptera: Dytiscidae).</issue-title><source>Springer, New York</source>, <fpage>49</fpage>–<lpage>172</lpage>. <ext-link xlink:href="10.1007/978-94-017-9109-0_3" ext-link-type="doi" xlink:type="simple">https://doi.org/10.1007/978-94-017-9109-0_3</ext-link></mixed-citation></ref></ref-list></tp:taxon-treatment>
