# Supplementary material for: ﻿Aquatic beetle diversity from Volcán Tacaná, Mexico: altitudinal distribution pattern and biogeographical affinity of the fauna
Source: Zookeys. 2022 Jul 11;1111:301–38. doi: 10.3897/zookeys.1111.68665 (PMC9848963; doi:10.3897/zookeys.1111.68665)
Supplement: XML Treatment for Ilybiosoma flohrianum [file zookeys.1111.68665-treatment13.xml]

<!DOCTYPE tp:taxon-treatment
  PUBLIC "-//TaxonX//DTD Taxonomic Treatment Publishing DTD v0 20100105//EN" "tax-treatment-NSO.dtd">
<tp:taxon-treatment xmlns:tp="http://www.plazi.org/taxpub"><tp:treatment-meta><kwd-group><label>Taxon classification</label><kwd>
                <named-content content-type="kingdom">Animalia</named-content>
              </kwd><kwd>
                <named-content content-type="order">Coleoptera</named-content>
              </kwd><kwd>
                <named-content content-type="family">Dytiscidae</named-content>
              </kwd></kwd-group><mixed-citation publication-type="journal"><person-group><name><surname>Luna-Luna</surname><given-names>Alba Magali</given-names></name><name><surname>Martins</surname><given-names>Caleb Califre</given-names></name><name><surname>López-Pérez</surname><given-names>Andrés</given-names></name><name><surname>Ramírez-Ponce</surname><given-names>Andrés</given-names></name><name><surname>Contreras-Ramos</surname><given-names>Atilano</given-names></name></person-group><article-title>﻿Aquatic beetle diversity from Volcán Tacaná, Mexico: altitudinal distribution pattern and biogeographical affinity of the fauna</article-title><source>Zookeys</source><day>11</day><month>07</month><year>2022</year><volume>1111</volume><fpage>301</fpage><lpage>338</lpage><pub-id pub-id-type="doi">10.3897/zookeys.1111.68665</pub-id></mixed-citation></tp:treatment-meta><tp:nomenclature><label>﻿</label><tp:taxon-name>
              <object-id xmlns:xlink="http://www.w3.org/1999/xlink" content-type="arpha" xlink:type="simple">4CBCA516-981E-5350-88C8-60C9094603CD</object-id>
              <tp:taxon-name-part taxon-name-part-type="genus" reg="Ilybiosoma">Ilybiosoma</tp:taxon-name-part>
              <tp:taxon-name-part taxon-name-part-type="species" reg="flohrianum">flohrianum</tp:taxon-name-part>
            </tp:taxon-name><tp:taxon-authority>(Sharp, 1887)</tp:taxon-authority></tp:nomenclature><tp:treatment-sec sec-type="distribution" id="SECID0EO6BG"><title>Distribution.</title><p>Mexico (Estado de México; Chiapas, new state record; Morelos) (<xref ref-type="bibr" rid="B108">Zaragoza-Caballero et al. 2019</xref>; <xref ref-type="bibr" rid="B75">Nilsson and Hájek 2020</xref>). There are no published records of altitude for the species; herein, the species was found at levels 4 (1,619 m) and 5 (1,776 m).</p></tp:treatment-sec><tp:treatment-sec sec-type="comments" id="SECID0E36BG"><title>Comments.</title><p>Specimens were found on leaf packs (May 2018, rainy season).</p></tp:treatment-sec><ref-list><ref id="B108"><mixed-citation xmlns:xlink="http://www.w3.org/1999/xlink" xlink:type="simple"><person-group><name name-style="western"><surname>Zaragoza-Caballero</surname><given-names>S</given-names></name><name name-style="western"><surname>Rodríguez-Mirón</surname><given-names>GM</given-names></name><name name-style="western"><surname>Vega-Badillo</surname><given-names>V</given-names></name><name name-style="western"><surname>González-Ramírez</surname><given-names>M</given-names></name><name name-style="western"><surname>Zurita-García</surname><given-names>M</given-names></name><name name-style="western"><surname>Domínguez-León</surname><given-names>ED</given-names></name><name name-style="western"><surname>López-Pérez</surname><given-names>S</given-names></name><name name-style="western"><surname>Gutiérrez-Carranza</surname><given-names>IG</given-names></name><name name-style="western"><surname>Cifuentes-Ruiz</surname><given-names>P</given-names></name><name name-style="western"><surname>Pérez-Hernández</surname><given-names>CX</given-names></name><name name-style="western"><surname>Ramírez del Valle</surname><given-names>E</given-names></name><name name-style="western"><surname>Gutiérrez</surname><given-names>NA</given-names></name></person-group> (<year>2019</year>) <article-title>Checklist of the <tp:taxon-name><tp:taxon-name-part taxon-name-part-type="order">Coleoptera</tp:taxon-name-part></tp:taxon-name> (<tp:taxon-name><tp:taxon-name-part taxon-name-part-type="class">Insecta</tp:taxon-name-part></tp:taxon-name>) from Morelos, Mexico.</article-title><source>Zootaxa</source><volume>4580</volume>(<issue>1</issue>): <fpage>1</fpage>–<lpage>122</lpage>. <ext-link xlink:href="10.11646/zootaxa.4580.1.1" ext-link-type="doi" xlink:type="simple">https://doi.org/10.11646/zootaxa.4580.1.1</ext-link></mixed-citation></ref><ref id="B75"><mixed-citation xmlns:xlink="http://www.w3.org/1999/xlink" xlink:type="simple"><person-group><name name-style="western"><surname>Nilsson</surname><given-names>AN</given-names></name><name name-style="western"><surname>Hájek</surname><given-names>J</given-names></name></person-group> (<year>2020</year>) A World Catalogue of the Family <tp:taxon-name><tp:taxon-name-part taxon-name-part-type="family">Dytiscidae</tp:taxon-name-part></tp:taxon-name>, or the Diving Beetles (<tp:taxon-name><tp:taxon-name-part taxon-name-part-type="order">Coleoptera</tp:taxon-name-part></tp:taxon-name>, <tp:taxon-name><tp:taxon-name-part taxon-name-part-type="suborder">Adephaga</tp:taxon-name-part></tp:taxon-name>). Version 1.I.2020. National Museum, Prague. <ext-link xlink:href="http://www.waterbeetles.eu" ext-link-type="uri" xlink:type="simple">http://www.waterbeetles.eu</ext-link>.</mixed-citation></ref></ref-list></tp:taxon-treatment>
