# Supplementary material for: ﻿Aquatic beetle diversity from Volcán Tacaná, Mexico: altitudinal distribution pattern and biogeographical affinity of the fauna
Source: Zookeys. 2022 Jul 11;1111:301–38. doi: 10.3897/zookeys.1111.68665 (PMC9848963; doi:10.3897/zookeys.1111.68665)
Supplement: XML Treatment for Laccophilus [file zookeys.1111.68665-treatment14.xml]

<!DOCTYPE tp:taxon-treatment
  PUBLIC "-//TaxonX//DTD Taxonomic Treatment Publishing DTD v0 20100105//EN" "tax-treatment-NSO.dtd">
<tp:taxon-treatment xmlns:tp="http://www.plazi.org/taxpub"><tp:treatment-meta><kwd-group><label>Taxon classification</label><kwd>
                <named-content content-type="kingdom">Animalia</named-content>
              </kwd><kwd>
                <named-content content-type="order">Coleoptera</named-content>
              </kwd><kwd>
                <named-content content-type="family">Dytiscidae</named-content>
              </kwd></kwd-group><mixed-citation publication-type="journal"><person-group><name><surname>Luna-Luna</surname><given-names>Alba Magali</given-names></name><name><surname>Martins</surname><given-names>Caleb Califre</given-names></name><name><surname>López-Pérez</surname><given-names>Andrés</given-names></name><name><surname>Ramírez-Ponce</surname><given-names>Andrés</given-names></name><name><surname>Contreras-Ramos</surname><given-names>Atilano</given-names></name></person-group><article-title>﻿Aquatic beetle diversity from Volcán Tacaná, Mexico: altitudinal distribution pattern and biogeographical affinity of the fauna</article-title><source>Zookeys</source><day>11</day><month>07</month><year>2022</year><volume>1111</volume><fpage>301</fpage><lpage>338</lpage><pub-id pub-id-type="doi">10.3897/zookeys.1111.68665</pub-id></mixed-citation></tp:treatment-meta><tp:nomenclature><label>﻿Genus</label><tp:taxon-name>
              <object-id xmlns:xlink="http://www.w3.org/1999/xlink" content-type="arpha" xlink:type="simple">B8A0242D-DF31-58EA-9C84-81E206F40919</object-id>
              <tp:taxon-name-part taxon-name-part-type="genus" reg="Laccophilus">Laccophilus</tp:taxon-name-part>
            </tp:taxon-name><tp:taxon-authority>Leach, 1815</tp:taxon-authority></tp:nomenclature><tp:treatment-sec sec-type="notes" id="SECID0ECBAI"><title>Note.</title><p>This cosmopolitan genus is the largest of the subfamily <tp:taxon-name><tp:taxon-name-part taxon-name-part-type="subfamily">Laccophilinae</tp:taxon-name-part></tp:taxon-name>, with 285 species (Nilsson and Hákej 2020), 26 of which are recorded from Mexico (<xref ref-type="bibr" rid="B6">Arce-Pérez and Roughley 1999</xref>; <xref ref-type="bibr" rid="B75">Nilsson and Hájek 2020</xref>).</p></tp:treatment-sec><ref-list><ref id="B6"><mixed-citation xmlns:xlink="http://www.w3.org/1999/xlink" xlink:type="simple"><person-group><name name-style="western"><surname>Arce-Pérez</surname><given-names>A</given-names></name><name name-style="western"><surname>Roughley</surname><given-names>RE</given-names></name></person-group> (<year>1999</year>) <article-title>Lista anotada y claves para los <tp:taxon-name><tp:taxon-name-part taxon-name-part-type="clade">Hydradephaga</tp:taxon-name-part></tp:taxon-name> (<tp:taxon-name><tp:taxon-name-part taxon-name-part-type="order">Coleoptera</tp:taxon-name-part></tp:taxon-name>: <tp:taxon-name><tp:taxon-name-part taxon-name-part-type="suborder">Adephaga</tp:taxon-name-part></tp:taxon-name>: <tp:taxon-name><tp:taxon-name-part taxon-name-part-type="family">Dytiscidae</tp:taxon-name-part></tp:taxon-name>, <tp:taxon-name><tp:taxon-name-part taxon-name-part-type="family">Noteridae</tp:taxon-name-part></tp:taxon-name>, <tp:taxon-name><tp:taxon-name-part taxon-name-part-type="family">Haliplidae</tp:taxon-name-part></tp:taxon-name>, <tp:taxon-name><tp:taxon-name-part taxon-name-part-type="family">Gyrinidae</tp:taxon-name-part></tp:taxon-name>) de México.</article-title><source>Dugesiana</source><volume>6</volume>(<issue>2</issue>): <fpage>69</fpage>–<lpage>104</lpage>. <ext-link xlink:href="10.32870/dugesiana.v6i2.3914" ext-link-type="doi" xlink:type="simple">https://doi.org/10.32870/dugesiana.v6i2.3914</ext-link></mixed-citation></ref><ref id="B75"><mixed-citation xmlns:xlink="http://www.w3.org/1999/xlink" xlink:type="simple"><person-group><name name-style="western"><surname>Nilsson</surname><given-names>AN</given-names></name><name name-style="western"><surname>Hájek</surname><given-names>J</given-names></name></person-group> (<year>2020</year>) A World Catalogue of the Family <tp:taxon-name><tp:taxon-name-part taxon-name-part-type="family">Dytiscidae</tp:taxon-name-part></tp:taxon-name>, or the Diving Beetles (<tp:taxon-name><tp:taxon-name-part taxon-name-part-type="order">Coleoptera</tp:taxon-name-part></tp:taxon-name>, <tp:taxon-name><tp:taxon-name-part taxon-name-part-type="suborder">Adephaga</tp:taxon-name-part></tp:taxon-name>). Version 1.I.2020. National Museum, Prague. <ext-link xlink:href="http://www.waterbeetles.eu" ext-link-type="uri" xlink:type="simple">http://www.waterbeetles.eu</ext-link>.</mixed-citation></ref></ref-list></tp:taxon-treatment>
