# Supplementary material for: ﻿Aquatic beetle diversity from Volcán Tacaná, Mexico: altitudinal distribution pattern and biogeographical affinity of the fauna
Source: Zookeys. 2022 Jul 11;1111:301–38. doi: 10.3897/zookeys.1111.68665 (PMC9848963; doi:10.3897/zookeys.1111.68665)
Supplement: XML Treatment for Neoclypeodytes [file zookeys.1111.68665-treatment18.xml]

<!DOCTYPE tp:taxon-treatment
  PUBLIC "-//TaxonX//DTD Taxonomic Treatment Publishing DTD v0 20100105//EN" "tax-treatment-NSO.dtd">
<tp:taxon-treatment xmlns:tp="http://www.plazi.org/taxpub"><tp:treatment-meta><kwd-group><label>Taxon classification</label><kwd>
                <named-content content-type="kingdom">Animalia</named-content>
              </kwd><kwd>
                <named-content content-type="order">Coleoptera</named-content>
              </kwd><kwd>
                <named-content content-type="family">Dytiscidae</named-content>
              </kwd></kwd-group><mixed-citation publication-type="journal"><person-group><name><surname>Luna-Luna</surname><given-names>Alba Magali</given-names></name><name><surname>Martins</surname><given-names>Caleb Califre</given-names></name><name><surname>López-Pérez</surname><given-names>Andrés</given-names></name><name><surname>Ramírez-Ponce</surname><given-names>Andrés</given-names></name><name><surname>Contreras-Ramos</surname><given-names>Atilano</given-names></name></person-group><article-title>﻿Aquatic beetle diversity from Volcán Tacaná, Mexico: altitudinal distribution pattern and biogeographical affinity of the fauna</article-title><source>Zookeys</source><day>11</day><month>07</month><year>2022</year><volume>1111</volume><fpage>301</fpage><lpage>338</lpage><pub-id pub-id-type="doi">10.3897/zookeys.1111.68665</pub-id></mixed-citation></tp:treatment-meta><tp:nomenclature><label>﻿Genus</label><tp:taxon-name>
              <object-id xmlns:xlink="http://www.w3.org/1999/xlink" content-type="arpha" xlink:type="simple">AC179384-82E1-519D-BDFF-675B4C0A1226</object-id>
              <tp:taxon-name-part taxon-name-part-type="genus" reg="Neoclypeodytes">Neoclypeodytes</tp:taxon-name-part>
            </tp:taxon-name><tp:taxon-authority>Young, 1967</tp:taxon-authority></tp:nomenclature><tp:treatment-sec sec-type="notes" id="SECID0EVHAI"><title>Note.</title><p>This genus is present from southwestern Canada south through western United States and Mexico, with a few species in Panama and one in Jamaica (<xref ref-type="bibr" rid="B64">Miller and Bergsten 2016</xref>; <xref ref-type="bibr" rid="B75">Nilsson and Hájek 2020</xref>). It comprises 27 species (<xref ref-type="bibr" rid="B75">Nilsson and Hájek 2020</xref>), 15 of which are present in Mexico (<xref ref-type="bibr" rid="B6">Arce-Pérez and Roughley 1999</xref>; <xref ref-type="bibr" rid="B5">Arce-Pérez and Novelo-Gutiérrez 2015</xref>; <xref ref-type="bibr" rid="B75">Nilsson and Hájek 2020</xref>).</p></tp:treatment-sec><ref-list><ref id="B64"><mixed-citation xmlns:xlink="http://www.w3.org/1999/xlink" xlink:type="simple"><person-group><name name-style="western"><surname>Miller</surname><given-names>KB</given-names></name><name name-style="western"><surname>Bergsten</surname><given-names>J</given-names></name></person-group> (<year>2016</year>) <source>Diving beetles of the world.</source><publisher-name>Johns Hopkins University Press</publisher-name>, <publisher-loc>Baltimore</publisher-loc>, <size units="page">320 pp</size>. <ext-link xlink:href="10.1093/ae/tmx033" ext-link-type="doi" xlink:type="simple">https://doi.org/10.1093/ae/tmx033</ext-link></mixed-citation></ref><ref id="B75"><mixed-citation xmlns:xlink="http://www.w3.org/1999/xlink" xlink:type="simple"><person-group><name name-style="western"><surname>Nilsson</surname><given-names>AN</given-names></name><name name-style="western"><surname>Hájek</surname><given-names>J</given-names></name></person-group> (<year>2020</year>) A World Catalogue of the Family <tp:taxon-name><tp:taxon-name-part taxon-name-part-type="family">Dytiscidae</tp:taxon-name-part></tp:taxon-name>, or the Diving Beetles (<tp:taxon-name><tp:taxon-name-part taxon-name-part-type="order">Coleoptera</tp:taxon-name-part></tp:taxon-name>, <tp:taxon-name><tp:taxon-name-part taxon-name-part-type="suborder">Adephaga</tp:taxon-name-part></tp:taxon-name>). Version 1.I.2020. National Museum, Prague. <ext-link xlink:href="http://www.waterbeetles.eu" ext-link-type="uri" xlink:type="simple">http://www.waterbeetles.eu</ext-link>.</mixed-citation></ref><ref id="B6"><mixed-citation xmlns:xlink="http://www.w3.org/1999/xlink" xlink:type="simple"><person-group><name name-style="western"><surname>Arce-Pérez</surname><given-names>A</given-names></name><name name-style="western"><surname>Roughley</surname><given-names>RE</given-names></name></person-group> (<year>1999</year>) <article-title>Lista anotada y claves para los <tp:taxon-name><tp:taxon-name-part taxon-name-part-type="clade">Hydradephaga</tp:taxon-name-part></tp:taxon-name> (<tp:taxon-name><tp:taxon-name-part taxon-name-part-type="order">Coleoptera</tp:taxon-name-part></tp:taxon-name>: <tp:taxon-name><tp:taxon-name-part taxon-name-part-type="suborder">Adephaga</tp:taxon-name-part></tp:taxon-name>: <tp:taxon-name><tp:taxon-name-part taxon-name-part-type="family">Dytiscidae</tp:taxon-name-part></tp:taxon-name>, <tp:taxon-name><tp:taxon-name-part taxon-name-part-type="family">Noteridae</tp:taxon-name-part></tp:taxon-name>, <tp:taxon-name><tp:taxon-name-part taxon-name-part-type="family">Haliplidae</tp:taxon-name-part></tp:taxon-name>, <tp:taxon-name><tp:taxon-name-part taxon-name-part-type="family">Gyrinidae</tp:taxon-name-part></tp:taxon-name>) de México.</article-title><source>Dugesiana</source><volume>6</volume>(<issue>2</issue>): <fpage>69</fpage>–<lpage>104</lpage>. <ext-link xlink:href="10.32870/dugesiana.v6i2.3914" ext-link-type="doi" xlink:type="simple">https://doi.org/10.32870/dugesiana.v6i2.3914</ext-link></mixed-citation></ref><ref id="B5"><mixed-citation xmlns:xlink="http://www.w3.org/1999/xlink" xlink:type="simple"><person-group><name name-style="western"><surname>Arce-Pérez</surname><given-names>R</given-names></name><name name-style="western"><surname>Novelo-Gutiérrez</surname><given-names>R</given-names></name></person-group> (<year>2015</year>) <article-title><italic><tp:taxon-name><tp:taxon-name-part taxon-name-part-type="genus">Neoclypeodytes</tp:taxon-name-part><tp:taxon-name-part taxon-name-part-type="species">moroni</tp:taxon-name-part></tp:taxon-name></italic> Arce-Pérez and Novelo-Gutiérrez, new species (<tp:taxon-name><tp:taxon-name-part taxon-name-part-type="order">Coleoptera</tp:taxon-name-part></tp:taxon-name>: <tp:taxon-name><tp:taxon-name-part taxon-name-part-type="family">Dytiscidae</tp:taxon-name-part></tp:taxon-name>: <tp:taxon-name><tp:taxon-name-part taxon-name-part-type="subfamily">Hydroporinae</tp:taxon-name-part></tp:taxon-name>: <tp:taxon-name><tp:taxon-name-part taxon-name-part-type="tribe">Bidessini</tp:taxon-name-part></tp:taxon-name>) from Mexico, with notes on the distribution of <italic><tp:taxon-name><tp:taxon-name-part taxon-name-part-type="genus">Neoclypeodytes</tp:taxon-name-part><tp:taxon-name-part taxon-name-part-type="species">haroldi</tp:taxon-name-part></tp:taxon-name></italic> Miller.</article-title><source>The Coleopterists Bulletin</source><volume>69</volume>(<issue>2</issue>): <fpage>297</fpage>–<lpage>300</lpage>. <ext-link xlink:href="10.1649/0010-065X-69.2.297" ext-link-type="doi" xlink:type="simple">https://doi.org/10.1649/0010-065X-69.2.297</ext-link></mixed-citation></ref></ref-list></tp:taxon-treatment>
