# Supplementary material for: ﻿Aquatic beetle diversity from Volcán Tacaná, Mexico: altitudinal distribution pattern and biogeographical affinity of the fauna
Source: Zookeys. 2022 Jul 11;1111:301–38. doi: 10.3897/zookeys.1111.68665 (PMC9848963; doi:10.3897/zookeys.1111.68665)
Supplement: XML Treatment for Rhantus gutticollis [file zookeys.1111.68665-treatment23.xml]

<!DOCTYPE tp:taxon-treatment
  PUBLIC "-//TaxonX//DTD Taxonomic Treatment Publishing DTD v0 20100105//EN" "tax-treatment-NSO.dtd">
<tp:taxon-treatment xmlns:tp="http://www.plazi.org/taxpub"><tp:treatment-meta><kwd-group><label>Taxon classification</label><kwd>
                <named-content content-type="kingdom">Animalia</named-content>
              </kwd><kwd>
                <named-content content-type="order">Coleoptera</named-content>
              </kwd><kwd>
                <named-content content-type="family">Dytiscidae</named-content>
              </kwd></kwd-group><mixed-citation publication-type="journal"><person-group><name><surname>Luna-Luna</surname><given-names>Alba Magali</given-names></name><name><surname>Martins</surname><given-names>Caleb Califre</given-names></name><name><surname>López-Pérez</surname><given-names>Andrés</given-names></name><name><surname>Ramírez-Ponce</surname><given-names>Andrés</given-names></name><name><surname>Contreras-Ramos</surname><given-names>Atilano</given-names></name></person-group><article-title>﻿Aquatic beetle diversity from Volcán Tacaná, Mexico: altitudinal distribution pattern and biogeographical affinity of the fauna</article-title><source>Zookeys</source><day>11</day><month>07</month><year>2022</year><volume>1111</volume><fpage>301</fpage><lpage>338</lpage><pub-id pub-id-type="doi">10.3897/zookeys.1111.68665</pub-id></mixed-citation></tp:treatment-meta><tp:nomenclature><label>﻿</label><tp:taxon-name>
              <object-id xmlns:xlink="http://www.w3.org/1999/xlink" content-type="arpha" xlink:type="simple">DE4ED9D3-10C0-5718-8E67-CB756D152313</object-id>
              <tp:taxon-name-part taxon-name-part-type="genus" reg="Rhantus">Rhantus</tp:taxon-name-part>
              <tp:taxon-name-part taxon-name-part-type="species" reg="gutticollis">gutticollis</tp:taxon-name-part>
            </tp:taxon-name><tp:taxon-authority>(Say, 1830)</tp:taxon-authority></tp:nomenclature><tp:treatment-sec sec-type="distribution" id="SECID0E4QAI"><title>Distribution.</title><p>Canada, United States, Mexico (Baja California, Coahuila, Colima, Chiapas, Chihuahua, Ciudad de México, Durango, Estado de México, Guanajuato, Hidalgo, Jalisco, Michoacán, Morelos, Nayarit, Nuevo Léon, Oaxaca, Puebla, Querétaro, San Luis Potosí, Sinaloa, Sonora, Tamaulipas, Veracruz, Zacatecas), Guatemala, Honduras, Nicaragua, Costa Rica (<xref ref-type="bibr" rid="B20">Blackwelder 1944</xref>; <xref ref-type="bibr" rid="B109">Zimmerman and Smith 1975</xref>; <xref ref-type="bibr" rid="B15">Balke 1992</xref>; <xref ref-type="bibr" rid="B6">Arce-Pérez and Roughley 1999</xref>; <xref ref-type="bibr" rid="B51">Larson et al. 2000</xref>; <xref ref-type="bibr" rid="B108">Zaragoza-Caballero et al. 2019</xref>; <xref ref-type="bibr" rid="B75">Nilsson and Hájek 2020</xref>). This species has been previously recorded from 0 to 2,250 m (<xref ref-type="bibr" rid="B23">Blanco-Aller and Régil 2016</xref>), herein it was collected at level 5 (river 2, 1,776 m).</p></tp:treatment-sec><tp:treatment-sec sec-type="comments" id="SECID0EDSAI"><title>Comments.</title><p>Collected on leaf packs (May 2018, rainy season).</p></tp:treatment-sec><ref-list><ref id="B20"><mixed-citation xmlns:xlink="http://www.w3.org/1999/xlink" xlink:type="simple"><person-group><name name-style="western"><surname>Blackwelder</surname><given-names>RE</given-names></name></person-group> (<year>1944</year>) <article-title>Checklist of the coleopterous insects of Mexico, Central America, The West Indies, and South America. Part 2.</article-title><source>Bulletin of United States National Museum</source><volume>185</volume>: <fpage>189</fpage>–<lpage>341</lpage>. <ext-link xlink:href="10.5479/si.03629236.185.3" ext-link-type="doi" xlink:type="simple">https://doi.org/10.5479/si.03629236.185.3</ext-link></mixed-citation></ref><ref id="B109"><mixed-citation xmlns:xlink="http://www.w3.org/1999/xlink" xlink:type="simple"><person-group><name name-style="western"><surname>Zimmerman</surname><given-names>JR</given-names></name><name name-style="western"><surname>Smith</surname><given-names>RL</given-names></name></person-group> (<year>1975</year>) <article-title>The genus <italic><tp:taxon-name><tp:taxon-name-part taxon-name-part-type="genus">Rhantus</tp:taxon-name-part></tp:taxon-name></italic> (<tp:taxon-name><tp:taxon-name-part taxon-name-part-type="order">Coleoptera</tp:taxon-name-part></tp:taxon-name>: <tp:taxon-name><tp:taxon-name-part taxon-name-part-type="family">Dytiscidae</tp:taxon-name-part></tp:taxon-name>) in North America. Part I. General account of the species.</article-title><source>Transactions of the American Entomological Society</source><volume>101</volume>: <fpage>33</fpage>–<lpage>123</lpage>. <ext-link xlink:href="https://www.jstor.org/stable/25078169" ext-link-type="uri" xlink:type="simple">https://www.jstor.org/stable/25078169</ext-link></mixed-citation></ref><ref id="B15"><mixed-citation xmlns:xlink="http://www.w3.org/1999/xlink" xlink:type="simple"><person-group><name name-style="western"><surname>Balke</surname><given-names>M</given-names></name></person-group> (<year>1992</year>) <article-title>Taxonomische Untersuchungen an neotropischen Wasserkäfern der Gattung <italic><tp:taxon-name><tp:taxon-name-part taxon-name-part-type="genus">Rhantus</tp:taxon-name-part></tp:taxon-name></italic> Dejean (<tp:taxon-name><tp:taxon-name-part taxon-name-part-type="class">Insecta</tp:taxon-name-part></tp:taxon-name>, <tp:taxon-name><tp:taxon-name-part taxon-name-part-type="order">Coleoptera</tp:taxon-name-part></tp:taxon-name>: <tp:taxon-name><tp:taxon-name-part taxon-name-part-type="family">Dytiscidae</tp:taxon-name-part></tp:taxon-name>).</article-title><source>Reichenbachia</source><volume>29</volume>(<issue>6</issue>): <fpage>27</fpage>–<lpage>39</lpage>.</mixed-citation></ref><ref id="B6"><mixed-citation xmlns:xlink="http://www.w3.org/1999/xlink" xlink:type="simple"><person-group><name name-style="western"><surname>Arce-Pérez</surname><given-names>A</given-names></name><name name-style="western"><surname>Roughley</surname><given-names>RE</given-names></name></person-group> (<year>1999</year>) <article-title>Lista anotada y claves para los <tp:taxon-name><tp:taxon-name-part taxon-name-part-type="clade">Hydradephaga</tp:taxon-name-part></tp:taxon-name> (<tp:taxon-name><tp:taxon-name-part taxon-name-part-type="order">Coleoptera</tp:taxon-name-part></tp:taxon-name>: <tp:taxon-name><tp:taxon-name-part taxon-name-part-type="suborder">Adephaga</tp:taxon-name-part></tp:taxon-name>: <tp:taxon-name><tp:taxon-name-part taxon-name-part-type="family">Dytiscidae</tp:taxon-name-part></tp:taxon-name>, <tp:taxon-name><tp:taxon-name-part taxon-name-part-type="family">Noteridae</tp:taxon-name-part></tp:taxon-name>, <tp:taxon-name><tp:taxon-name-part taxon-name-part-type="family">Haliplidae</tp:taxon-name-part></tp:taxon-name>, <tp:taxon-name><tp:taxon-name-part taxon-name-part-type="family">Gyrinidae</tp:taxon-name-part></tp:taxon-name>) de México.</article-title><source>Dugesiana</source><volume>6</volume>(<issue>2</issue>): <fpage>69</fpage>–<lpage>104</lpage>. <ext-link xlink:href="10.32870/dugesiana.v6i2.3914" ext-link-type="doi" xlink:type="simple">https://doi.org/10.32870/dugesiana.v6i2.3914</ext-link></mixed-citation></ref><ref id="B51"><mixed-citation xmlns:xlink="http://www.w3.org/1999/xlink" xlink:type="simple"><person-group><name name-style="western"><surname>Larson</surname><given-names>DJ</given-names></name><name name-style="western"><surname>Alarie</surname><given-names>Y</given-names></name><name name-style="western"><surname>Roughley</surname><given-names>RE</given-names></name></person-group> (<year>2000</year>) <source>Predaceous diving beetles (<tp:taxon-name><tp:taxon-name-part taxon-name-part-type="order">Coleoptera</tp:taxon-name-part></tp:taxon-name>: <tp:taxon-name><tp:taxon-name-part taxon-name-part-type="family">Dytiscidae</tp:taxon-name-part></tp:taxon-name>) of the Nearctic Region, with emphasis on the fauna of Canada and Alaska.</source><publisher-name>NRC Research Press</publisher-name>, <publisher-loc>Ottawa</publisher-loc>, <size units="page">982 pp</size>. <ext-link xlink:href="10.1603/0013-8746(2001)094%5B0769:PDBCDO%5D2.0.CO;2" ext-link-type="doi" xlink:type="simple">https://doi.org/10.1603/0013-8746(2001)094[0769:PDBCDO]2.0.CO;2</ext-link></mixed-citation></ref><ref id="B108"><mixed-citation xmlns:xlink="http://www.w3.org/1999/xlink" xlink:type="simple"><person-group><name name-style="western"><surname>Zaragoza-Caballero</surname><given-names>S</given-names></name><name name-style="western"><surname>Rodríguez-Mirón</surname><given-names>GM</given-names></name><name name-style="western"><surname>Vega-Badillo</surname><given-names>V</given-names></name><name name-style="western"><surname>González-Ramírez</surname><given-names>M</given-names></name><name name-style="western"><surname>Zurita-García</surname><given-names>M</given-names></name><name name-style="western"><surname>Domínguez-León</surname><given-names>ED</given-names></name><name name-style="western"><surname>López-Pérez</surname><given-names>S</given-names></name><name name-style="western"><surname>Gutiérrez-Carranza</surname><given-names>IG</given-names></name><name name-style="western"><surname>Cifuentes-Ruiz</surname><given-names>P</given-names></name><name name-style="western"><surname>Pérez-Hernández</surname><given-names>CX</given-names></name><name name-style="western"><surname>Ramírez del Valle</surname><given-names>E</given-names></name><name name-style="western"><surname>Gutiérrez</surname><given-names>NA</given-names></name></person-group> (<year>2019</year>) <article-title>Checklist of the <tp:taxon-name><tp:taxon-name-part taxon-name-part-type="order">Coleoptera</tp:taxon-name-part></tp:taxon-name> (<tp:taxon-name><tp:taxon-name-part taxon-name-part-type="class">Insecta</tp:taxon-name-part></tp:taxon-name>) from Morelos, Mexico.</article-title><source>Zootaxa</source><volume>4580</volume>(<issue>1</issue>): <fpage>1</fpage>–<lpage>122</lpage>. <ext-link xlink:href="10.11646/zootaxa.4580.1.1" ext-link-type="doi" xlink:type="simple">https://doi.org/10.11646/zootaxa.4580.1.1</ext-link></mixed-citation></ref><ref id="B75"><mixed-citation xmlns:xlink="http://www.w3.org/1999/xlink" xlink:type="simple"><person-group><name name-style="western"><surname>Nilsson</surname><given-names>AN</given-names></name><name name-style="western"><surname>Hájek</surname><given-names>J</given-names></name></person-group> (<year>2020</year>) A World Catalogue of the Family <tp:taxon-name><tp:taxon-name-part taxon-name-part-type="family">Dytiscidae</tp:taxon-name-part></tp:taxon-name>, or the Diving Beetles (<tp:taxon-name><tp:taxon-name-part taxon-name-part-type="order">Coleoptera</tp:taxon-name-part></tp:taxon-name>, <tp:taxon-name><tp:taxon-name-part taxon-name-part-type="suborder">Adephaga</tp:taxon-name-part></tp:taxon-name>). Version 1.I.2020. National Museum, Prague. <ext-link xlink:href="http://www.waterbeetles.eu" ext-link-type="uri" xlink:type="simple">http://www.waterbeetles.eu</ext-link>.</mixed-citation></ref><ref id="B23"><mixed-citation xmlns:xlink="http://www.w3.org/1999/xlink" xlink:type="simple"><person-group><name name-style="western"><surname>Blanco-Aller</surname><given-names>R</given-names></name><name name-style="western"><surname>Régil</surname><given-names>JA</given-names></name></person-group> (<year>2016</year>) <article-title>Los géneros <italic><tp:taxon-name><tp:taxon-name-part taxon-name-part-type="genus">Agametrus</tp:taxon-name-part></tp:taxon-name></italic> Sharp, 1882 y <italic><tp:taxon-name><tp:taxon-name-part taxon-name-part-type="genus">Rhantus</tp:taxon-name-part></tp:taxon-name></italic> Dejean, 1833 (<tp:taxon-name><tp:taxon-name-part taxon-name-part-type="order">Coleoptera</tp:taxon-name-part></tp:taxon-name>: <tp:taxon-name><tp:taxon-name-part taxon-name-part-type="suborder">Adephaga</tp:taxon-name-part></tp:taxon-name>: <tp:taxon-name><tp:taxon-name-part taxon-name-part-type="family">Dytiscidae</tp:taxon-name-part></tp:taxon-name>) en Costa Rica: composición faunística y nuevas citas.</article-title><source>Boletín de la Sociedad Entomológica Aragonesa</source><volume>58</volume>: <fpage>123</fpage>–<lpage>129</lpage>.</mixed-citation></ref></ref-list></tp:taxon-treatment>
