# Supplementary material for: ﻿Aquatic beetle diversity from Volcán Tacaná, Mexico: altitudinal distribution pattern and biogeographical affinity of the fauna
Source: Zookeys. 2022 Jul 11;1111:301–38. doi: 10.3897/zookeys.1111.68665 (PMC9848963; doi:10.3897/zookeys.1111.68665)
Supplement: XML Treatment for Austrolimnius formosus [file zookeys.1111.68665-treatment29.xml]

<!DOCTYPE tp:taxon-treatment
  PUBLIC "-//TaxonX//DTD Taxonomic Treatment Publishing DTD v0 20100105//EN" "tax-treatment-NSO.dtd">
<tp:taxon-treatment xmlns:tp="http://www.plazi.org/taxpub"><tp:treatment-meta><kwd-group><label>Taxon classification</label><kwd>
                <named-content content-type="kingdom">Animalia</named-content>
              </kwd><kwd>
                <named-content content-type="order">Coleoptera</named-content>
              </kwd><kwd>
                <named-content content-type="family">Elmidae</named-content>
              </kwd></kwd-group><mixed-citation publication-type="journal"><person-group><name><surname>Luna-Luna</surname><given-names>Alba Magali</given-names></name><name><surname>Martins</surname><given-names>Caleb Califre</given-names></name><name><surname>López-Pérez</surname><given-names>Andrés</given-names></name><name><surname>Ramírez-Ponce</surname><given-names>Andrés</given-names></name><name><surname>Contreras-Ramos</surname><given-names>Atilano</given-names></name></person-group><article-title>﻿Aquatic beetle diversity from Volcán Tacaná, Mexico: altitudinal distribution pattern and biogeographical affinity of the fauna</article-title><source>Zookeys</source><day>11</day><month>07</month><year>2022</year><volume>1111</volume><fpage>301</fpage><lpage>338</lpage><pub-id pub-id-type="doi">10.3897/zookeys.1111.68665</pub-id></mixed-citation></tp:treatment-meta><tp:nomenclature><label>﻿</label><tp:taxon-name>
              <object-id xmlns:xlink="http://www.w3.org/1999/xlink" content-type="arpha" xlink:type="simple">5E190E54-E91B-5133-967D-ED71FE519709</object-id>
              <tp:taxon-name-part taxon-name-part-type="genus" reg="Austrolimnius">Austrolimnius</tp:taxon-name-part>
              <tp:taxon-name-part taxon-name-part-type="species" reg="formosus">formosus</tp:taxon-name-part>
            </tp:taxon-name><tp:taxon-authority>(Sharp, 1882)</tp:taxon-authority></tp:nomenclature><tp:treatment-sec sec-type="distribution" id="SECID0EK3AI"><title>Distribution.</title><p>Mexico (Chiapas, Morelos, Guerrero), Belize, Guatemala, Nicaragua, Costa Rica, Panama, Colombia, Venezuela, Peru, Brazil, Argentina (<xref ref-type="bibr" rid="B89">Sharp 1882</xref>; <xref ref-type="bibr" rid="B42">Hinton 1940b</xref>, <xref ref-type="bibr" rid="B44">1941</xref>, <xref ref-type="bibr" rid="B46">1971</xref>; <xref ref-type="bibr" rid="B20">Blackwelder 1944</xref>; <xref ref-type="bibr" rid="B90">Shepard 2004</xref>; <xref ref-type="bibr" rid="B58">Manzo 2007</xref>; <xref ref-type="bibr" rid="B78">Passos et al. 2009</xref>; <xref ref-type="bibr" rid="B59">Manzo and Archangelsky 2012</xref>; <xref ref-type="bibr" rid="B65">Miranda et al. 2012</xref>; <xref ref-type="bibr" rid="B34">González-Córdoba et al. 2016</xref>, <xref ref-type="bibr" rid="B35">2020</xref>). Previous altitudinal records of <italic><tp:taxon-name><tp:taxon-name-part taxon-name-part-type="genus" reg="Austrolimnius">A.</tp:taxon-name-part><tp:taxon-name-part taxon-name-part-type="species" reg="formosus">formosus</tp:taxon-name-part></tp:taxon-name></italic> are from 600 m and 2,438 m (<xref ref-type="bibr" rid="B42">Hinton 1940b</xref>). In this study, the species was present in all sampled levels (670–1,776 m).</p></tp:treatment-sec><tp:treatment-sec sec-type="comments" id="SECID0EP5AI"><title>Comments.</title><p>Collected on substrates of gravel, macrophytes, and leaf packs, throughout the sampling period (February 2018 through February 2019, dry and rainy season).</p></tp:treatment-sec><ref-list><ref id="B89"><mixed-citation xmlns:xlink="http://www.w3.org/1999/xlink" xlink:type="simple"><person-group><name name-style="western"><surname>Sharp</surname><given-names>WD</given-names></name></person-group> (<year>1882</year>) <article-title><tp:taxon-name><tp:taxon-name-part taxon-name-part-type="class">Insecta</tp:taxon-name-part></tp:taxon-name>. <tp:taxon-name><tp:taxon-name-part taxon-name-part-type="order">Coleoptera</tp:taxon-name-part></tp:taxon-name> (<tp:taxon-name><tp:taxon-name-part taxon-name-part-type="family">Haliplidae</tp:taxon-name-part></tp:taxon-name>, <tp:taxon-name><tp:taxon-name-part taxon-name-part-type="family">Dytiscidae</tp:taxon-name-part></tp:taxon-name>, <tp:taxon-name><tp:taxon-name-part taxon-name-part-type="family">Gyrinidae</tp:taxon-name-part></tp:taxon-name>, <tp:taxon-name><tp:taxon-name-part taxon-name-part-type="family">Hydrophilidae</tp:taxon-name-part></tp:taxon-name>, <tp:taxon-name><tp:taxon-name-part taxon-name-part-type="family">Heteroceridae</tp:taxon-name-part></tp:taxon-name>, <tp:taxon-name><tp:taxon-name-part taxon-name-part-type="family">Parnidae</tp:taxon-name-part></tp:taxon-name>, <tp:taxon-name><tp:taxon-name-part taxon-name-part-type="family">Georissidae</tp:taxon-name-part></tp:taxon-name>, <tp:taxon-name><tp:taxon-name-part taxon-name-part-type="family">Cyathoceridae</tp:taxon-name-part></tp:taxon-name>).</article-title> In: <person-group><name name-style="western"><surname>Godman</surname><given-names>FD</given-names></name><name name-style="western"><surname>Salvin</surname><given-names>O</given-names></name></person-group> (<role>Eds</role>) <issue-title>Biologia Centrali-Americana, Insecta, Coleoptera.</issue-title><source>Vol. 1. Part 2. Published for the editors by R. H. Porter, London</source>, <fpage>1</fpage>–<lpage>144</lpage>. <ext-link xlink:href="https://www.biodiversitylibrary.org/item/14601#page/8/mode/1up" ext-link-type="uri" xlink:type="simple">https://www.biodiversitylibrary.org/item/14601#page/8/mode/1up</ext-link></mixed-citation></ref><ref id="B42"><mixed-citation xmlns:xlink="http://www.w3.org/1999/xlink" xlink:type="simple"><person-group><name name-style="western"><surname>Hinton</surname><given-names>HE</given-names></name></person-group> (<year>1940b</year>) <article-title>A monographic revision of the Mexican water beetles of the Family <tp:taxon-name><tp:taxon-name-part taxon-name-part-type="family">Elmidae</tp:taxon-name-part></tp:taxon-name>.</article-title><source>Novitates Zoologicae</source><volume>42</volume>(<issue>2</issue>): <fpage>217</fpage>–<lpage>396</lpage>. <ext-link xlink:href="http://biostor.org/reference/85607" ext-link-type="uri" xlink:type="simple">http://biostor.org/reference/85607</ext-link></mixed-citation></ref><ref id="B44"><mixed-citation xmlns:xlink="http://www.w3.org/1999/xlink" xlink:type="simple"><person-group><name name-style="western"><surname>Hinton</surname><given-names>HE</given-names></name></person-group> (<year>1941</year>) <article-title>A synopsis of the American species of <italic><tp:taxon-name><tp:taxon-name-part taxon-name-part-type="genus">Austrolimnius</tp:taxon-name-part></tp:taxon-name></italic> Carter (Col., <tp:taxon-name><tp:taxon-name-part taxon-name-part-type="family">Elmidae</tp:taxon-name-part></tp:taxon-name>).</article-title><source>Entomologist’s Monthly Magazine</source><volume>77</volume>: <fpage>156</fpage>–<lpage>163</lpage>.</mixed-citation></ref><ref id="B46"><mixed-citation xmlns:xlink="http://www.w3.org/1999/xlink" xlink:type="simple"><person-group><name name-style="western"><surname>Hinton</surname><given-names>HE</given-names></name></person-group> (<year>1971</year>) <article-title>Some American <italic><tp:taxon-name><tp:taxon-name-part taxon-name-part-type="genus">Austrolimnius</tp:taxon-name-part></tp:taxon-name></italic> (<tp:taxon-name><tp:taxon-name-part taxon-name-part-type="order">Coleoptera</tp:taxon-name-part></tp:taxon-name>: <tp:taxon-name><tp:taxon-name-part taxon-name-part-type="family">Elmidae</tp:taxon-name-part></tp:taxon-name>).</article-title><source>Journal of Entomology (B)</source><volume>40</volume>(<issue>2</issue>): <fpage>93</fpage>–<lpage>99</lpage>. <ext-link xlink:href="10.1111/j.1365-3113.1971.tb00110.x" ext-link-type="doi" xlink:type="simple">https://doi.org/10.1111/j.1365-3113.1971.tb00110.x</ext-link></mixed-citation></ref><ref id="B20"><mixed-citation xmlns:xlink="http://www.w3.org/1999/xlink" xlink:type="simple"><person-group><name name-style="western"><surname>Blackwelder</surname><given-names>RE</given-names></name></person-group> (<year>1944</year>) <article-title>Checklist of the coleopterous insects of Mexico, Central America, The West Indies, and South America. Part 2.</article-title><source>Bulletin of United States National Museum</source><volume>185</volume>: <fpage>189</fpage>–<lpage>341</lpage>. <ext-link xlink:href="10.5479/si.03629236.185.3" ext-link-type="doi" xlink:type="simple">https://doi.org/10.5479/si.03629236.185.3</ext-link></mixed-citation></ref><ref id="B90"><mixed-citation xmlns:xlink="http://www.w3.org/1999/xlink" xlink:type="simple"><person-group><name name-style="western"><surname>Shepard</surname><given-names>WD</given-names></name></person-group> (<year>2004</year>) <article-title>Lotic regions of Belize and their aquatic Byrrhoid <tp:taxon-name><tp:taxon-name-part taxon-name-part-type="order">Coleoptera</tp:taxon-name-part></tp:taxon-name> (<tp:taxon-name><tp:taxon-name-part taxon-name-part-type="family">Dryopidae</tp:taxon-name-part></tp:taxon-name>, <tp:taxon-name><tp:taxon-name-part taxon-name-part-type="family">Elmidae</tp:taxon-name-part></tp:taxon-name>, <tp:taxon-name><tp:taxon-name-part taxon-name-part-type="family">Lutrochidae</tp:taxon-name-part></tp:taxon-name>, <tp:taxon-name><tp:taxon-name-part taxon-name-part-type="family">Psephenidae</tp:taxon-name-part></tp:taxon-name>, <tp:taxon-name><tp:taxon-name-part taxon-name-part-type="family">Ptilodactylidae</tp:taxon-name-part></tp:taxon-name>).</article-title><source>Pan-Pacific Entomologist</source><volume>80</volume>(<issue>1–4</issue>): <fpage>53</fpage>–<lpage>59</lpage>.</mixed-citation></ref><ref id="B58"><mixed-citation xmlns:xlink="http://www.w3.org/1999/xlink" xlink:type="simple"><person-group><name name-style="western"><surname>Manzo</surname><given-names>V</given-names></name></person-group> (<year>2007</year>) <article-title>Cinco citas nuevas de <tp:taxon-name><tp:taxon-name-part taxon-name-part-type="family">Elmidae</tp:taxon-name-part></tp:taxon-name> (<tp:taxon-name><tp:taxon-name-part taxon-name-part-type="order">Coleoptera</tp:taxon-name-part></tp:taxon-name>) para la Argentina, con la redescripción de <tp:taxon-name><tp:taxon-name-part taxon-name-part-type="genus">Austrolimnius</tp:taxon-name-part> (<tp:taxon-name-part taxon-name-part-type="subgenus">Telmatelmis</tp:taxon-name-part>) <tp:taxon-name-part taxon-name-part-type="species">nyctelioides</tp:taxon-name-part></tp:taxon-name>.</article-title><source>Revista de la Sociedad Entomológica Argentina</source><volume>66</volume>(<issue>1–2</issue>): <fpage>11</fpage>–<lpage>20</lpage>. <ext-link xlink:href="https://www.redalyc.org/pdf/3220/322028490003.pdf" ext-link-type="uri" xlink:type="simple">https://www.redalyc.org/pdf/3220/322028490003.pdf</ext-link></mixed-citation></ref><ref id="B78"><mixed-citation xmlns:xlink="http://www.w3.org/1999/xlink" xlink:type="simple"><person-group><name name-style="western"><surname>Passos</surname><given-names>MIS</given-names></name><name name-style="western"><surname>Sampaio</surname><given-names>BHL</given-names></name><name name-style="western"><surname>Nessimian</surname><given-names>JL</given-names></name><name name-style="western"><surname>Ferreira-Jr</surname><given-names>N</given-names></name></person-group> (<year>2009</year>) <article-title><tp:taxon-name><tp:taxon-name-part taxon-name-part-type="family">Elmidae</tp:taxon-name-part></tp:taxon-name> (<tp:taxon-name><tp:taxon-name-part taxon-name-part-type="class">Insecta</tp:taxon-name-part></tp:taxon-name>: <tp:taxon-name><tp:taxon-name-part taxon-name-part-type="order">Coleoptera</tp:taxon-name-part></tp:taxon-name>) do Estado do Rio de Janeiro: lista de espécies e novos registros.</article-title><source>Arquivos do Museu Nacional</source><volume>67</volume>(<issue>3–4</issue>): <fpage>377</fpage>–<lpage>382</lpage>.</mixed-citation></ref><ref id="B59"><mixed-citation xmlns:xlink="http://www.w3.org/1999/xlink" xlink:type="simple"><person-group><name name-style="western"><surname>Manzo</surname><given-names>V</given-names></name><name name-style="western"><surname>Archangelsky</surname><given-names>M</given-names></name></person-group> (<year>2012</year>) <article-title>Two new species of <tp:taxon-name><tp:taxon-name-part taxon-name-part-type="family">Elmidae</tp:taxon-name-part></tp:taxon-name> (<tp:taxon-name><tp:taxon-name-part taxon-name-part-type="order">Coleoptera</tp:taxon-name-part></tp:taxon-name>) from Argentina.</article-title><source>Zootaxa</source><volume>3478</volume>: <fpage>267</fpage>–<lpage>281</lpage>. <ext-link xlink:href="10.11646/zootaxa.3478.1.26" ext-link-type="doi" xlink:type="simple">https://doi.org/10.11646/zootaxa.3478.1.26</ext-link></mixed-citation></ref><ref id="B65"><mixed-citation xmlns:xlink="http://www.w3.org/1999/xlink" xlink:type="simple"><person-group><name name-style="western"><surname>Miranda</surname><given-names>GS</given-names></name><name name-style="western"><surname>Sampaio</surname><given-names>BHL</given-names></name><name name-style="western"><surname>Passos</surname><given-names>MIS</given-names></name></person-group> (<year>2012</year>) <article-title>Two new species of <italic><tp:taxon-name><tp:taxon-name-part taxon-name-part-type="genus">Austrolimnius</tp:taxon-name-part></tp:taxon-name></italic> Carter and Zeck (<tp:taxon-name><tp:taxon-name-part taxon-name-part-type="class">Insecta</tp:taxon-name-part></tp:taxon-name>: <tp:taxon-name><tp:taxon-name-part taxon-name-part-type="order">Coleoptera</tp:taxon-name-part></tp:taxon-name>: <tp:taxon-name><tp:taxon-name-part taxon-name-part-type="family">Elmidae</tp:taxon-name-part></tp:taxon-name>) from southeastern Brazil.</article-title><source>Zootaxa</source><volume>3389</volume>(<issue>1</issue>): <fpage>14</fpage>–<lpage>24</lpage>. <ext-link xlink:href="10.11646/zootaxa.3389.1.2" ext-link-type="doi" xlink:type="simple">https://doi.org/10.11646/zootaxa.3389.1.2</ext-link></mixed-citation></ref><ref id="B34"><mixed-citation xmlns:xlink="http://www.w3.org/1999/xlink" xlink:type="simple"><person-group><name name-style="western"><surname>González-Córdoba</surname><given-names>M</given-names></name><name name-style="western"><surname>Zúñiga</surname><given-names>MC</given-names></name><name name-style="western"><surname>Mosquera-Murillo</surname><given-names>Z</given-names></name><name name-style="western"><surname>Sánchez-Vásquez</surname><given-names>S</given-names></name></person-group> (<year>2016</year>) <article-title>Riqueza y distribución de <tp:taxon-name><tp:taxon-name-part taxon-name-part-type="family">Elmidae</tp:taxon-name-part></tp:taxon-name> (<tp:taxon-name><tp:taxon-name-part taxon-name-part-type="class">Insecta</tp:taxon-name-part></tp:taxon-name>: <tp:taxon-name><tp:taxon-name-part taxon-name-part-type="order">Coleoptera</tp:taxon-name-part></tp:taxon-name>: <tp:taxon-name><tp:taxon-name-part taxon-name-part-type="superfamily">Byrrhoidea</tp:taxon-name-part></tp:taxon-name>) en el Departamento del Chocó, Colombia.</article-title><source>Revista Intropica</source><volume>11</volume>: <fpage>85</fpage>–<lpage>95</lpage>. <ext-link xlink:href="https://revistas.unimagdalena.edu.co/index.php/intropica/article/view/1865" ext-link-type="uri" xlink:type="simple">https://revistas.unimagdalena.edu.co/index.php/intropica/article/view/1865</ext-link></mixed-citation></ref><ref id="B35"><mixed-citation xmlns:xlink="http://www.w3.org/1999/xlink" xlink:type="simple"><person-group><name name-style="western"><surname>González-Córdoba</surname><given-names>M</given-names></name><name name-style="western"><surname>Zúñiga</surname><given-names>MC</given-names></name><name name-style="western"><surname>Manzo</surname><given-names>V</given-names></name></person-group> (<year>2020</year>) <article-title>La familia <tp:taxon-name><tp:taxon-name-part taxon-name-part-type="family">Elmidae</tp:taxon-name-part></tp:taxon-name> (<tp:taxon-name><tp:taxon-name-part taxon-name-part-type="class">Insecta</tp:taxon-name-part></tp:taxon-name>: <tp:taxon-name><tp:taxon-name-part taxon-name-part-type="order">Coleoptera</tp:taxon-name-part></tp:taxon-name>: <tp:taxon-name><tp:taxon-name-part taxon-name-part-type="superfamily">Byrrhoidea</tp:taxon-name-part></tp:taxon-name>) en Colombia: riqueza taxonómica y distribución.</article-title><source>Revista de la Academia Colombiana de Ciencias Exactas, Físicas y Naturales</source><volume>44</volume>(<issue>171</issue>): <fpage>522</fpage>–<lpage>553</lpage>. <ext-link xlink:href="10.18257/raccefyn.1062" ext-link-type="doi" xlink:type="simple">https://doi.org/10.18257/raccefyn.1062</ext-link></mixed-citation></ref></ref-list></tp:taxon-treatment>
