# Supplementary material for: ﻿Aquatic beetle diversity from Volcán Tacaná, Mexico: altitudinal distribution pattern and biogeographical affinity of the fauna
Source: Zookeys. 2022 Jul 11;1111:301–38. doi: 10.3897/zookeys.1111.68665 (PMC9848963; doi:10.3897/zookeys.1111.68665)
Supplement: XML Treatment for Cylloepus atys [file zookeys.1111.68665-treatment32.xml]

<!DOCTYPE tp:taxon-treatment
  PUBLIC "-//TaxonX//DTD Taxonomic Treatment Publishing DTD v0 20100105//EN" "tax-treatment-NSO.dtd">
<tp:taxon-treatment xmlns:tp="http://www.plazi.org/taxpub"><tp:treatment-meta><kwd-group><label>Taxon classification</label><kwd>
                <named-content content-type="kingdom">Animalia</named-content>
              </kwd><kwd>
                <named-content content-type="order">Coleoptera</named-content>
              </kwd><kwd>
                <named-content content-type="family">Elmidae</named-content>
              </kwd></kwd-group><mixed-citation publication-type="journal"><person-group><name><surname>Luna-Luna</surname><given-names>Alba Magali</given-names></name><name><surname>Martins</surname><given-names>Caleb Califre</given-names></name><name><surname>López-Pérez</surname><given-names>Andrés</given-names></name><name><surname>Ramírez-Ponce</surname><given-names>Andrés</given-names></name><name><surname>Contreras-Ramos</surname><given-names>Atilano</given-names></name></person-group><article-title>﻿Aquatic beetle diversity from Volcán Tacaná, Mexico: altitudinal distribution pattern and biogeographical affinity of the fauna</article-title><source>Zookeys</source><day>11</day><month>07</month><year>2022</year><volume>1111</volume><fpage>301</fpage><lpage>338</lpage><pub-id pub-id-type="doi">10.3897/zookeys.1111.68665</pub-id></mixed-citation></tp:treatment-meta><tp:nomenclature><label>﻿</label><tp:taxon-name>
              <object-id xmlns:xlink="http://www.w3.org/1999/xlink" content-type="arpha" xlink:type="simple">E7DD8A20-B491-5833-B145-0AAF0E67C213</object-id>
              <tp:taxon-name-part taxon-name-part-type="genus" reg="Cylloepus">Cylloepus</tp:taxon-name-part>
              <tp:taxon-name-part taxon-name-part-type="species" reg="atys">atys</tp:taxon-name-part>
            </tp:taxon-name><tp:taxon-authority>Hinton, 1946</tp:taxon-authority></tp:nomenclature><tp:treatment-sec sec-type="distribution" id="SECID0EEEBI"><title>Distribution.</title><p>Mexico (new country record, Chiapas), Peru (<xref ref-type="bibr" rid="B45">Hinton 1946</xref>). Previous altitudinal records are from approximately 500 m (<xref ref-type="bibr" rid="B41">Hinton 1940a</xref>). In this study, the species was collected at levels 1 (670 m), 2 (934 m), 3 (river 1, 1,126 m), 4 (river 2, 1,619 m), and 5 (rivers 1 and 2, 1,763–1,776 m).</p></tp:treatment-sec><tp:treatment-sec sec-type="comments" id="SECID0ESEBI"><title>Comments.</title><p>Collected on substrates of gravel, macrophytes, and leaf packs, through most of the sampling months (except March, July, and September 2018, dry and rainy season).</p></tp:treatment-sec><ref-list><ref id="B45"><mixed-citation xmlns:xlink="http://www.w3.org/1999/xlink" xlink:type="simple"><person-group><name name-style="western"><surname>Hinton</surname><given-names>HE</given-names></name></person-group> (<year>1946</year>) A synopsis of the Peruvian species of <italic><tp:taxon-name><tp:taxon-name-part taxon-name-part-type="genus">Cylloepus</tp:taxon-name-part></tp:taxon-name></italic> Er. (<tp:taxon-name><tp:taxon-name-part taxon-name-part-type="order">Coleoptera</tp:taxon-name-part></tp:taxon-name>, <tp:taxon-name><tp:taxon-name-part taxon-name-part-type="family">Elmidae</tp:taxon-name-part></tp:taxon-name>). The Annals and Magazine of Natural History (Ser. 11) 7(95): 713–733.</mixed-citation></ref><ref id="B41"><mixed-citation xmlns:xlink="http://www.w3.org/1999/xlink" xlink:type="simple"><person-group><name name-style="western"><surname>Hinton</surname><given-names>HE</given-names></name></person-group> (<year>1940a</year>) A synopsis of the Bolivian species of <italic><tp:taxon-name><tp:taxon-name-part taxon-name-part-type="genus">Cylloepus</tp:taxon-name-part></tp:taxon-name></italic> Er. (<tp:taxon-name><tp:taxon-name-part taxon-name-part-type="order">Coleoptera</tp:taxon-name-part></tp:taxon-name>, <tp:taxon-name><tp:taxon-name-part taxon-name-part-type="family">Elmidae</tp:taxon-name-part></tp:taxon-name>). The Annals and Magazine of Natural History (Ser. 11) 6(35): 393–409. <ext-link xlink:href="10.1080/03745481.1940.9723695" ext-link-type="doi" xlink:type="simple">https://doi.org/10.1080/03745481.1940.9723695</ext-link></mixed-citation></ref></ref-list></tp:taxon-treatment>
