# Supplementary material for: ﻿Aquatic beetle diversity from Volcán Tacaná, Mexico: altitudinal distribution pattern and biogeographical affinity of the fauna
Source: Zookeys. 2022 Jul 11;1111:301–38. doi: 10.3897/zookeys.1111.68665 (PMC9848963; doi:10.3897/zookeys.1111.68665)
Supplement: XML Treatment for Hexacylloepus metapa [file zookeys.1111.68665-treatment39.xml]

<!DOCTYPE tp:taxon-treatment
  PUBLIC "-//TaxonX//DTD Taxonomic Treatment Publishing DTD v0 20100105//EN" "tax-treatment-NSO.dtd">
<tp:taxon-treatment xmlns:tp="http://www.plazi.org/taxpub"><tp:treatment-meta><kwd-group><label>Taxon classification</label><kwd>
                <named-content content-type="kingdom">Animalia</named-content>
              </kwd><kwd>
                <named-content content-type="order">Coleoptera</named-content>
              </kwd><kwd>
                <named-content content-type="family">Elmidae</named-content>
              </kwd></kwd-group><mixed-citation publication-type="journal"><person-group><name><surname>Luna-Luna</surname><given-names>Alba Magali</given-names></name><name><surname>Martins</surname><given-names>Caleb Califre</given-names></name><name><surname>López-Pérez</surname><given-names>Andrés</given-names></name><name><surname>Ramírez-Ponce</surname><given-names>Andrés</given-names></name><name><surname>Contreras-Ramos</surname><given-names>Atilano</given-names></name></person-group><article-title>﻿Aquatic beetle diversity from Volcán Tacaná, Mexico: altitudinal distribution pattern and biogeographical affinity of the fauna</article-title><source>Zookeys</source><day>11</day><month>07</month><year>2022</year><volume>1111</volume><fpage>301</fpage><lpage>338</lpage><pub-id pub-id-type="doi">10.3897/zookeys.1111.68665</pub-id></mixed-citation></tp:treatment-meta><tp:nomenclature><label>﻿</label><tp:taxon-name>
              <object-id xmlns:xlink="http://www.w3.org/1999/xlink" content-type="arpha" xlink:type="simple">9FCD1985-0E35-5C72-90B1-E5FCF1CAD61C</object-id>
              <tp:taxon-name-part taxon-name-part-type="genus" reg="Hexacylloepus">Hexacylloepus</tp:taxon-name-part>
              <tp:taxon-name-part taxon-name-part-type="species" reg="metapa">metapa</tp:taxon-name-part>
            </tp:taxon-name><tp:taxon-authority>Silva-Polizei, Barclay &amp; Bispo, 2020</tp:taxon-authority></tp:nomenclature><tp:treatment-sec sec-type="distribution" id="SECID0EKSBI"><title>Distribution.</title><p>Mexico (new country record, Chiapas), Guatemala (<xref ref-type="bibr" rid="B97">Silva-Polizei et al. 2020</xref>). There are no previous records of altitude for <italic><tp:taxon-name><tp:taxon-name-part taxon-name-part-type="genus" reg="Hexacylloepus">H.</tp:taxon-name-part><tp:taxon-name-part taxon-name-part-type="species" reg="metapa">metapa</tp:taxon-name-part></tp:taxon-name></italic>, herein the species was collected at levels 1 (670 m), 2 (934 m), 3 (1,126–1,194 m), 4 (river 2, 1,619 m), and 5 (1,763–1,776 m).</p></tp:treatment-sec><tp:treatment-sec sec-type="comments" id="SECID0E6SBI"><title>Comments.</title><p>Collected on substrates of gravel, macrophytes, and leaf packs, throughout sampling months (February 2018 to February 2019, dry and rainy season).</p></tp:treatment-sec><ref-list><ref id="B97"><mixed-citation xmlns:xlink="http://www.w3.org/1999/xlink" xlink:type="simple"><person-group><name name-style="western"><surname>Silva-Polizei</surname><given-names>TT</given-names></name><name name-style="western"><surname>Barclay</surname><given-names>MVL</given-names></name><name name-style="western"><surname>Bispo</surname><given-names>PC</given-names></name></person-group> (<year>2020</year>) <article-title><italic><tp:taxon-name><tp:taxon-name-part taxon-name-part-type="genus">Hexacylloepus</tp:taxon-name-part></tp:taxon-name></italic> Hinton, 1940 rises again; 18 new species of a neglected genus (<tp:taxon-name><tp:taxon-name-part taxon-name-part-type="order">Coleoptera</tp:taxon-name-part></tp:taxon-name>: <tp:taxon-name><tp:taxon-name-part taxon-name-part-type="superfamily">Byrrhoidea</tp:taxon-name-part></tp:taxon-name>: <tp:taxon-name><tp:taxon-name-part taxon-name-part-type="family">Elmidae</tp:taxon-name-part></tp:taxon-name>).</article-title><source>Zootaxa</source><volume>4819</volume>(<issue>1</issue>): <fpage>6</fpage>–<lpage>48</lpage>. <ext-link xlink:href="10.11646/zootaxa.4819.1.2" ext-link-type="doi" xlink:type="simple">https://doi.org/10.11646/zootaxa.4819.1.2</ext-link></mixed-citation></ref></ref-list></tp:taxon-treatment>
