# Supplementary material for: ﻿Aquatic beetle diversity from Volcán Tacaná, Mexico: altitudinal distribution pattern and biogeographical affinity of the fauna
Source: Zookeys. 2022 Jul 11;1111:301–38. doi: 10.3897/zookeys.1111.68665 (PMC9848963; doi:10.3897/zookeys.1111.68665)
Supplement: XML Treatment for Macrelmis leonilae [file zookeys.1111.68665-treatment46.xml]

<!DOCTYPE tp:taxon-treatment
  PUBLIC "-//TaxonX//DTD Taxonomic Treatment Publishing DTD v0 20100105//EN" "tax-treatment-NSO.dtd">
<tp:taxon-treatment xmlns:tp="http://www.plazi.org/taxpub"><tp:treatment-meta><kwd-group><label>Taxon classification</label><kwd>
                <named-content content-type="kingdom">Animalia</named-content>
              </kwd><kwd>
                <named-content content-type="order">Coleoptera</named-content>
              </kwd><kwd>
                <named-content content-type="family">Elmidae</named-content>
              </kwd></kwd-group><mixed-citation publication-type="journal"><person-group><name><surname>Luna-Luna</surname><given-names>Alba Magali</given-names></name><name><surname>Martins</surname><given-names>Caleb Califre</given-names></name><name><surname>López-Pérez</surname><given-names>Andrés</given-names></name><name><surname>Ramírez-Ponce</surname><given-names>Andrés</given-names></name><name><surname>Contreras-Ramos</surname><given-names>Atilano</given-names></name></person-group><article-title>﻿Aquatic beetle diversity from Volcán Tacaná, Mexico: altitudinal distribution pattern and biogeographical affinity of the fauna</article-title><source>Zookeys</source><day>11</day><month>07</month><year>2022</year><volume>1111</volume><fpage>301</fpage><lpage>338</lpage><pub-id pub-id-type="doi">10.3897/zookeys.1111.68665</pub-id></mixed-citation></tp:treatment-meta><tp:nomenclature><label>﻿</label><tp:taxon-name>
              <object-id xmlns:xlink="http://www.w3.org/1999/xlink" content-type="arpha" xlink:type="simple">F23E5A6B-24A7-537E-B6F5-E07CF5AFC451</object-id>
              <tp:taxon-name-part taxon-name-part-type="genus" reg="Macrelmis">Macrelmis</tp:taxon-name-part>
              <tp:taxon-name-part taxon-name-part-type="species" reg="leonilae">leonilae</tp:taxon-name-part>
            </tp:taxon-name><tp:taxon-authority>Spangler &amp; Santiago-Fragoso, 1986</tp:taxon-authority></tp:nomenclature><tp:treatment-sec sec-type="distribution" id="SECID0EJ6BI"><title>Distribution.</title><p>Mexico (Chiapas, Guerrero, Morelos, Oaxaca, Veracruz), Guatemala, Honduras, Nicaragua, Costa Rica, Peru (<xref ref-type="bibr" rid="B86">Santiago-Fragoso and Spangler 1995</xref>; <xref ref-type="bibr" rid="B88">Segura et al. 2013</xref>). A previous altitudinal record of <italic>M. <tp:taxon-name><tp:taxon-name-part taxon-name-part-type="genus" reg="Macrelmis"/><tp:taxon-name-part taxon-name-part-type="species" reg="leonilae">leonilae</tp:taxon-name-part></tp:taxon-name></italic> is 1,075 m (<xref ref-type="bibr" rid="B100">Spangler and Santiago-Fragoso 1986</xref>). Herein, this species was collected at level 1 (670 m), 2 (934 m), 3 (1,126–1,194 m), 4 (river 2, 1,619 m), and 5 (1,763–1,776 m).</p></tp:treatment-sec><tp:treatment-sec sec-type="comments" id="SECID0EGACI"><title>Comments.</title><p>Collected on substrates of gravel, macrophytes, and leaf packs, throughout sampling months (February 2018 through February 2019, dry and rainy season).</p></tp:treatment-sec><ref-list><ref id="B86"><mixed-citation xmlns:xlink="http://www.w3.org/1999/xlink" xlink:type="simple"><person-group><name name-style="western"><surname>Santiago-Fragoso</surname><given-names>S</given-names></name><name name-style="western"><surname>Spangler</surname><given-names>PJ</given-names></name></person-group> (<year>1995</year>) <article-title><tp:taxon-name><tp:taxon-name-part taxon-name-part-type="family">Elmidae</tp:taxon-name-part></tp:taxon-name> (<tp:taxon-name><tp:taxon-name-part taxon-name-part-type="order">Coleoptera</tp:taxon-name-part></tp:taxon-name>).</article-title> In: <person-group><name name-style="western"><surname>Llorente-Bousquets</surname><given-names>J</given-names></name><name name-style="western"><surname>García-Aldrete</surname><given-names>AN</given-names></name><name name-style="western"><surname>González-Soriano</surname><given-names>E</given-names></name></person-group> (<role>Eds</role>) <issue-title>Biodiversidad, taxonomía y biogeografía de artrópodos de México: hacia una síntesis de su conocimiento.</issue-title><source>CONABIO and UNAM, Mexico City</source>, <fpage>421</fpage>–<lpage>438</lpage>. <ext-link xlink:href="https://www.biotaxa.org/RSEA/article/view/33624" ext-link-type="uri" xlink:type="simple">https://www.biotaxa.org/RSEA/article/view/33624</ext-link></mixed-citation></ref><ref id="B88"><mixed-citation xmlns:xlink="http://www.w3.org/1999/xlink" xlink:type="simple"><person-group><name name-style="western"><surname>Segura</surname><given-names>MO</given-names></name><name name-style="western"><surname>dos Passos</surname><given-names>MIS</given-names></name><name name-style="western"><surname>Fonseca-Gessner</surname><given-names>AA</given-names></name><name name-style="western"><surname>Froehlich</surname><given-names>CG</given-names></name></person-group> (<year>2013</year>) <article-title><tp:taxon-name><tp:taxon-name-part taxon-name-part-type="family">Elmidae</tp:taxon-name-part></tp:taxon-name> Curtis, 1830 (<tp:taxon-name><tp:taxon-name-part taxon-name-part-type="order">Coleoptera</tp:taxon-name-part></tp:taxon-name>, <tp:taxon-name><tp:taxon-name-part taxon-name-part-type="suborder">Polyphaga</tp:taxon-name-part></tp:taxon-name>, <tp:taxon-name><tp:taxon-name-part taxon-name-part-type="superfamily">Byrrhoidea</tp:taxon-name-part></tp:taxon-name>) of the Neotropical region.</article-title><source>Zootaxa</source><volume>3731</volume>(<issue>1</issue>): <fpage>1</fpage>–<lpage>57</lpage>. <ext-link xlink:href="10.11646/zootaxa.3731.1.1" ext-link-type="doi" xlink:type="simple">https://doi.org/10.11646/zootaxa.3731.1.1</ext-link></mixed-citation></ref><ref id="B100"><mixed-citation xmlns:xlink="http://www.w3.org/1999/xlink" xlink:type="simple"><person-group><name name-style="western"><surname>Spangler</surname><given-names>PJ</given-names></name><name name-style="western"><surname>Santiago-Fragoso</surname><given-names>S</given-names></name></person-group> (<year>1986</year>) <article-title>Una nueva especie de coleóptero acuático del género <italic><tp:taxon-name><tp:taxon-name-part taxon-name-part-type="genus">Macrelmis</tp:taxon-name-part></tp:taxon-name></italic> Motschulsky de México y Centroamerica (<tp:taxon-name><tp:taxon-name-part taxon-name-part-type="order">Coleoptera</tp:taxon-name-part></tp:taxon-name>: <tp:taxon-name><tp:taxon-name-part taxon-name-part-type="family">Elmidae</tp:taxon-name-part></tp:taxon-name>).</article-title><source>Anales del Instituto de Biología de la Universidad Nacional Autónoma de México, Serie Zoología</source><volume>56</volume>(<issue>1</issue>): <fpage>155</fpage>–<lpage>158</lpage>.</mixed-citation></ref></ref-list></tp:taxon-treatment>
