# Supplementary material for: ﻿Aquatic beetle diversity from Volcán Tacaná, Mexico: altitudinal distribution pattern and biogeographical affinity of the fauna
Source: Zookeys. 2022 Jul 11;1111:301–38. doi: 10.3897/zookeys.1111.68665 (PMC9848963; doi:10.3897/zookeys.1111.68665)
Supplement: XML Treatment for Macrelmis [file zookeys.1111.68665-treatment47.xml]

<!DOCTYPE tp:taxon-treatment
  PUBLIC "-//TaxonX//DTD Taxonomic Treatment Publishing DTD v0 20100105//EN" "tax-treatment-NSO.dtd">
<tp:taxon-treatment xmlns:tp="http://www.plazi.org/taxpub"><tp:treatment-meta><kwd-group><label>Taxon classification</label><kwd>
                <named-content content-type="kingdom">Animalia</named-content>
              </kwd><kwd>
                <named-content content-type="order">Coleoptera</named-content>
              </kwd><kwd>
                <named-content content-type="family">Elmidae</named-content>
              </kwd></kwd-group><mixed-citation publication-type="journal"><person-group><name><surname>Luna-Luna</surname><given-names>Alba Magali</given-names></name><name><surname>Martins</surname><given-names>Caleb Califre</given-names></name><name><surname>López-Pérez</surname><given-names>Andrés</given-names></name><name><surname>Ramírez-Ponce</surname><given-names>Andrés</given-names></name><name><surname>Contreras-Ramos</surname><given-names>Atilano</given-names></name></person-group><article-title>﻿Aquatic beetle diversity from Volcán Tacaná, Mexico: altitudinal distribution pattern and biogeographical affinity of the fauna</article-title><source>Zookeys</source><day>11</day><month>07</month><year>2022</year><volume>1111</volume><fpage>301</fpage><lpage>338</lpage><pub-id pub-id-type="doi">10.3897/zookeys.1111.68665</pub-id></mixed-citation></tp:treatment-meta><tp:nomenclature><label>﻿</label><tp:taxon-name>
              <object-id xmlns:xlink="http://www.w3.org/1999/xlink" content-type="arpha" xlink:type="simple">7FD32902-3DF2-5C24-822E-886B12FCBC24</object-id>
              <tp:taxon-name-part taxon-name-part-type="genus" reg="Macrelmis">Macrelmis</tp:taxon-name-part>
            </tp:taxon-name><tp:taxon-authority>sp.</tp:taxon-authority></tp:nomenclature><tp:treatment-sec sec-type="comments" id="SECID0ELBCI"><title>Comments.</title><p>This species was collected at level 5 (river 2, 1,776 m) on substrates of macrophytes and leaf packs, and was present throughout sampling months (February 2018 through February 2019, dry and rainy season). Specimens, including males, did not match known described species of the genus, although they are similar to <italic>M. <tp:taxon-name><tp:taxon-name-part taxon-name-part-type="genus" reg="Macrelmis"/><tp:taxon-name-part taxon-name-part-type="species" reg="leonilae">leonilae</tp:taxon-name-part></tp:taxon-name></italic>. Male parameres of the specimens, in dorsal view, are slightly wider from the base to the apical portion, while in <italic>M. <tp:taxon-name><tp:taxon-name-part taxon-name-part-type="genus" reg="Macrelmis"/><tp:taxon-name-part taxon-name-part-type="species" reg="leonilae">leonilae</tp:taxon-name-part></tp:taxon-name></italic> they are wider through the basal half.</p></tp:treatment-sec></tp:taxon-treatment>
