# Supplementary material for: ﻿Aquatic beetle diversity from Volcán Tacaná, Mexico: altitudinal distribution pattern and biogeographical affinity of the fauna
Source: Zookeys. 2022 Jul 11;1111:301–38. doi: 10.3897/zookeys.1111.68665 (PMC9848963; doi:10.3897/zookeys.1111.68665)
Supplement: XML Treatment for Microcylloepus troilus [file zookeys.1111.68665-treatment50.xml]

<!DOCTYPE tp:taxon-treatment
  PUBLIC "-//TaxonX//DTD Taxonomic Treatment Publishing DTD v0 20100105//EN" "tax-treatment-NSO.dtd">
<tp:taxon-treatment xmlns:tp="http://www.plazi.org/taxpub"><tp:treatment-meta><kwd-group><label>Taxon classification</label><kwd>
                <named-content content-type="kingdom">Animalia</named-content>
              </kwd><kwd>
                <named-content content-type="order">Coleoptera</named-content>
              </kwd><kwd>
                <named-content content-type="family">Elmidae</named-content>
              </kwd></kwd-group><mixed-citation publication-type="journal"><person-group><name><surname>Luna-Luna</surname><given-names>Alba Magali</given-names></name><name><surname>Martins</surname><given-names>Caleb Califre</given-names></name><name><surname>López-Pérez</surname><given-names>Andrés</given-names></name><name><surname>Ramírez-Ponce</surname><given-names>Andrés</given-names></name><name><surname>Contreras-Ramos</surname><given-names>Atilano</given-names></name></person-group><article-title>﻿Aquatic beetle diversity from Volcán Tacaná, Mexico: altitudinal distribution pattern and biogeographical affinity of the fauna</article-title><source>Zookeys</source><day>11</day><month>07</month><year>2022</year><volume>1111</volume><fpage>301</fpage><lpage>338</lpage><pub-id pub-id-type="doi">10.3897/zookeys.1111.68665</pub-id></mixed-citation></tp:treatment-meta><tp:nomenclature><label>﻿</label><tp:taxon-name>
              <object-id xmlns:xlink="http://www.w3.org/1999/xlink" content-type="arpha" xlink:type="simple">3775E0BB-1057-5073-A487-73BC80533EA0</object-id>
              <tp:taxon-name-part taxon-name-part-type="genus" reg="Microcylloepus">Microcylloepus</tp:taxon-name-part>
              <tp:taxon-name-part taxon-name-part-type="species" reg="troilus">troilus</tp:taxon-name-part>
            </tp:taxon-name><tp:taxon-authority>Hinton, 1940</tp:taxon-authority></tp:nomenclature><tp:treatment-sec sec-type="distribution" id="SECID0EOHCI"><title>Distribution.</title><p>Mexico (Chiapas, Estado de Mexico). Previous altitudinal records of <italic>M. <tp:taxon-name><tp:taxon-name-part taxon-name-part-type="genus" reg="Microcylloepus"/><tp:taxon-name-part taxon-name-part-type="species" reg="troilus">troilus</tp:taxon-name-part></tp:taxon-name></italic> are from 1,707 to 2,286 m (<xref ref-type="bibr" rid="B42">Hinton 1940b</xref>). In this study, <italic>M. <tp:taxon-name><tp:taxon-name-part taxon-name-part-type="genus" reg="Microcylloepus"/><tp:taxon-name-part taxon-name-part-type="species" reg="troilus">troilus</tp:taxon-name-part></tp:taxon-name></italic> was found at all sampled levels (670–1,776 m).</p></tp:treatment-sec><tp:treatment-sec sec-type="comments" id="SECID0EOICI"><title>Comments.</title><p>Collected on substrates of gravel, macrophytes, and leaf packs, throughout sampling months (February 2018 through February 2019, dry and rainy season).</p></tp:treatment-sec><ref-list><ref id="B42"><mixed-citation xmlns:xlink="http://www.w3.org/1999/xlink" xlink:type="simple"><person-group><name name-style="western"><surname>Hinton</surname><given-names>HE</given-names></name></person-group> (<year>1940b</year>) <article-title>A monographic revision of the Mexican water beetles of the Family <tp:taxon-name><tp:taxon-name-part taxon-name-part-type="family">Elmidae</tp:taxon-name-part></tp:taxon-name>.</article-title><source>Novitates Zoologicae</source><volume>42</volume>(<issue>2</issue>): <fpage>217</fpage>–<lpage>396</lpage>. <ext-link xlink:href="http://biostor.org/reference/85607" ext-link-type="uri" xlink:type="simple">http://biostor.org/reference/85607</ext-link></mixed-citation></ref></ref-list></tp:taxon-treatment>
