# Supplementary material for: ﻿Aquatic beetle diversity from Volcán Tacaná, Mexico: altitudinal distribution pattern and biogeographical affinity of the fauna
Source: Zookeys. 2022 Jul 11;1111:301–38. doi: 10.3897/zookeys.1111.68665 (PMC9848963; doi:10.3897/zookeys.1111.68665)
Supplement: XML Treatment for Onychelmis longicollis [file zookeys.1111.68665-treatment55.xml]

<!DOCTYPE tp:taxon-treatment
  PUBLIC "-//TaxonX//DTD Taxonomic Treatment Publishing DTD v0 20100105//EN" "tax-treatment-NSO.dtd">
<tp:taxon-treatment xmlns:tp="http://www.plazi.org/taxpub"><tp:treatment-meta><kwd-group><label>Taxon classification</label><kwd>
                <named-content content-type="kingdom">Animalia</named-content>
              </kwd><kwd>
                <named-content content-type="order">Coleoptera</named-content>
              </kwd><kwd>
                <named-content content-type="family">Elmidae</named-content>
              </kwd></kwd-group><mixed-citation publication-type="journal"><person-group><name><surname>Luna-Luna</surname><given-names>Alba Magali</given-names></name><name><surname>Martins</surname><given-names>Caleb Califre</given-names></name><name><surname>López-Pérez</surname><given-names>Andrés</given-names></name><name><surname>Ramírez-Ponce</surname><given-names>Andrés</given-names></name><name><surname>Contreras-Ramos</surname><given-names>Atilano</given-names></name></person-group><article-title>﻿Aquatic beetle diversity from Volcán Tacaná, Mexico: altitudinal distribution pattern and biogeographical affinity of the fauna</article-title><source>Zookeys</source><day>11</day><month>07</month><year>2022</year><volume>1111</volume><fpage>301</fpage><lpage>338</lpage><pub-id pub-id-type="doi">10.3897/zookeys.1111.68665</pub-id></mixed-citation></tp:treatment-meta><tp:nomenclature><label>﻿</label><tp:taxon-name>
              <object-id xmlns:xlink="http://www.w3.org/1999/xlink" content-type="arpha" xlink:type="simple">885FF937-A3DD-5A8B-B63D-A99723A70969</object-id>
              <tp:taxon-name-part taxon-name-part-type="genus" reg="Onychelmis">Onychelmis</tp:taxon-name-part>
              <tp:taxon-name-part taxon-name-part-type="species" reg="longicollis">longicollis</tp:taxon-name-part>
            </tp:taxon-name><tp:taxon-authority>(Sharp, 1882)</tp:taxon-authority></tp:nomenclature><tp:treatment-sec sec-type="distribution" id="SECID0E3PCI"><title>Distribution.</title><p>Mexico (new country record, Chiapas), Nicaragua, Panama, Colombia (<xref ref-type="bibr" rid="B34">González-Córdoba et al. 2016</xref>; <xref ref-type="bibr" rid="B52">Linský et al. 2021</xref>). Previous altitudinal records were from 1,219 to 1,828 m (<xref ref-type="bibr" rid="B34">González-Córdoba et al. 2016</xref>; <xref ref-type="bibr" rid="B52">Linský et al. 2021</xref>). In the present study, the species was found at levels 1 (670 m), 2 (934 m), and 3 (1,126–1,194 m).</p></tp:treatment-sec><tp:treatment-sec sec-type="comments" id="SECID0ESQCI"><title>Comments.</title><p>Collected on substrates of gravel, macrophytes, and leaf packs, during three months of the sampling period (February, April, and May 2018, dry and rainy season).</p></tp:treatment-sec><ref-list><ref id="B34"><mixed-citation xmlns:xlink="http://www.w3.org/1999/xlink" xlink:type="simple"><person-group><name name-style="western"><surname>González-Córdoba</surname><given-names>M</given-names></name><name name-style="western"><surname>Zúñiga</surname><given-names>MC</given-names></name><name name-style="western"><surname>Mosquera-Murillo</surname><given-names>Z</given-names></name><name name-style="western"><surname>Sánchez-Vásquez</surname><given-names>S</given-names></name></person-group> (<year>2016</year>) <article-title>Riqueza y distribución de <tp:taxon-name><tp:taxon-name-part taxon-name-part-type="family">Elmidae</tp:taxon-name-part></tp:taxon-name> (<tp:taxon-name><tp:taxon-name-part taxon-name-part-type="class">Insecta</tp:taxon-name-part></tp:taxon-name>: <tp:taxon-name><tp:taxon-name-part taxon-name-part-type="order">Coleoptera</tp:taxon-name-part></tp:taxon-name>: <tp:taxon-name><tp:taxon-name-part taxon-name-part-type="superfamily">Byrrhoidea</tp:taxon-name-part></tp:taxon-name>) en el Departamento del Chocó, Colombia.</article-title><source>Revista Intropica</source><volume>11</volume>: <fpage>85</fpage>–<lpage>95</lpage>. <ext-link xlink:href="https://revistas.unimagdalena.edu.co/index.php/intropica/article/view/1865" ext-link-type="uri" xlink:type="simple">https://revistas.unimagdalena.edu.co/index.php/intropica/article/view/1865</ext-link></mixed-citation></ref><ref id="B52"><mixed-citation xmlns:xlink="http://www.w3.org/1999/xlink" xlink:type="simple"><person-group><name name-style="western"><surname>Linský</surname><given-names>M</given-names></name><name name-style="western"><surname>Ciamporová-Zatovicová</surname><given-names>Z</given-names></name><name name-style="western"><surname>Ciampor</surname><given-names>F</given-names></name></person-group> (<year>2021</year>) <article-title>A revision of <italic><tp:taxon-name><tp:taxon-name-part taxon-name-part-type="genus">Onychelmis</tp:taxon-name-part></tp:taxon-name></italic> Hinton, 1941 (<tp:taxon-name><tp:taxon-name-part taxon-name-part-type="order">Coleoptera</tp:taxon-name-part></tp:taxon-name> : <tp:taxon-name><tp:taxon-name-part taxon-name-part-type="family">Elmidae</tp:taxon-name-part></tp:taxon-name>), with description of new species, DNA barcoding and notes on the geography of the genus.</article-title><source>European Jounal of Taxonomy</source><volume>739</volume>: <fpage>1</fpage>–<lpage>35</lpage>. <ext-link xlink:href="10.5852/ejt.2021.739.1263" ext-link-type="doi" xlink:type="simple">https://doi.org/10.5852/ejt.2021.739.1263</ext-link></mixed-citation></ref></ref-list></tp:taxon-treatment>
