# Supplementary material for: ﻿Aquatic beetle diversity from Volcán Tacaná, Mexico: altitudinal distribution pattern and biogeographical affinity of the fauna
Source: Zookeys. 2022 Jul 11;1111:301–38. doi: 10.3897/zookeys.1111.68665 (PMC9848963; doi:10.3897/zookeys.1111.68665)
Supplement: XML Treatment for Epimetopus thermarum [file zookeys.1111.68665-treatment61.xml]

<!DOCTYPE tp:taxon-treatment
  PUBLIC "-//TaxonX//DTD Taxonomic Treatment Publishing DTD v0 20100105//EN" "tax-treatment-NSO.dtd">
<tp:taxon-treatment xmlns:tp="http://www.plazi.org/taxpub"><tp:treatment-meta><kwd-group><label>Taxon classification</label><kwd>
                <named-content content-type="kingdom">Animalia</named-content>
              </kwd><kwd>
                <named-content content-type="order">Coleoptera</named-content>
              </kwd><kwd>
                <named-content content-type="family">Epimetopidae</named-content>
              </kwd></kwd-group><mixed-citation publication-type="journal"><person-group><name><surname>Luna-Luna</surname><given-names>Alba Magali</given-names></name><name><surname>Martins</surname><given-names>Caleb Califre</given-names></name><name><surname>López-Pérez</surname><given-names>Andrés</given-names></name><name><surname>Ramírez-Ponce</surname><given-names>Andrés</given-names></name><name><surname>Contreras-Ramos</surname><given-names>Atilano</given-names></name></person-group><article-title>﻿Aquatic beetle diversity from Volcán Tacaná, Mexico: altitudinal distribution pattern and biogeographical affinity of the fauna</article-title><source>Zookeys</source><day>11</day><month>07</month><year>2022</year><volume>1111</volume><fpage>301</fpage><lpage>338</lpage><pub-id pub-id-type="doi">10.3897/zookeys.1111.68665</pub-id></mixed-citation></tp:treatment-meta><tp:nomenclature><label>﻿</label><tp:taxon-name>
              <object-id xmlns:xlink="http://www.w3.org/1999/xlink" content-type="arpha" xlink:type="simple">27F06666-803B-563F-B714-7BCB1E1AE8EC</object-id>
              <tp:taxon-name-part taxon-name-part-type="genus" reg="Epimetopus">Epimetopus</tp:taxon-name-part>
              <tp:taxon-name-part taxon-name-part-type="species" reg="thermarum">thermarum</tp:taxon-name-part>
            </tp:taxon-name><tp:taxon-authority>Schwarz &amp; Barber, 1917</tp:taxon-authority></tp:nomenclature><tp:treatment-sec sec-type="distribution" id="SECID0EI2CI"><title>Distribution.</title><p>United States, Mexico (Baja California Sur, Chiapas, Jalisco, Nayarit, Sinaloa, Sonora), Belize, Guatemala, Costa Rica, Panama, Venezuela (<xref ref-type="bibr" rid="B82">Perkins 2012</xref>).</p><p>This species was previously recorded at an altitudinal range of 5–914 m (<xref ref-type="bibr" rid="B82">Perkins 2012</xref>). In this study, the species was found in level 1 (670 m).</p></tp:treatment-sec><tp:treatment-sec sec-type="comments" id="SECID0EY2CI"><title>Comments.</title><p>Collected with a bucket light trap (June 2018, rainy season).</p></tp:treatment-sec><ref-list><ref id="B82"><mixed-citation xmlns:xlink="http://www.w3.org/1999/xlink" xlink:type="simple"><person-group><name name-style="western"><surname>Perkins</surname><given-names>PD</given-names></name></person-group> (<year>2012</year>) <article-title>A revision of <italic><tp:taxon-name><tp:taxon-name-part taxon-name-part-type="genus">Epimetopus</tp:taxon-name-part></tp:taxon-name></italic> Lacordaire, the New World hooded shore beetles (<tp:taxon-name><tp:taxon-name-part taxon-name-part-type="order">Coleoptera</tp:taxon-name-part></tp:taxon-name>: <tp:taxon-name><tp:taxon-name-part taxon-name-part-type="family">Epimetopidae</tp:taxon-name-part></tp:taxon-name>).</article-title><source>Zootaxa</source><volume>3531</volume>: <fpage>1</fpage>–<lpage>95</lpage>. <ext-link xlink:href="10.11646/zootaxa.3531.1.1" ext-link-type="doi" xlink:type="simple">https://doi.org/10.11646/zootaxa.3531.1.1</ext-link></mixed-citation></ref></ref-list></tp:taxon-treatment>
