# Supplementary material for: ﻿Aquatic beetle diversity from Volcán Tacaná, Mexico: altitudinal distribution pattern and biogeographical affinity of the fauna
Source: Zookeys. 2022 Jul 11;1111:301–38. doi: 10.3897/zookeys.1111.68665 (PMC9848963; doi:10.3897/zookeys.1111.68665)
Supplement: XML Treatment for Hydraena [file zookeys.1111.68665-treatment64.xml]

<!DOCTYPE tp:taxon-treatment
  PUBLIC "-//TaxonX//DTD Taxonomic Treatment Publishing DTD v0 20100105//EN" "tax-treatment-NSO.dtd">
<tp:taxon-treatment xmlns:tp="http://www.plazi.org/taxpub"><tp:treatment-meta><kwd-group><label>Taxon classification</label><kwd>
                <named-content content-type="kingdom">Animalia</named-content>
              </kwd><kwd>
                <named-content content-type="order">Coleoptera</named-content>
              </kwd><kwd>
                <named-content content-type="family">Hydraenidae</named-content>
              </kwd></kwd-group><mixed-citation publication-type="journal"><person-group><name><surname>Luna-Luna</surname><given-names>Alba Magali</given-names></name><name><surname>Martins</surname><given-names>Caleb Califre</given-names></name><name><surname>López-Pérez</surname><given-names>Andrés</given-names></name><name><surname>Ramírez-Ponce</surname><given-names>Andrés</given-names></name><name><surname>Contreras-Ramos</surname><given-names>Atilano</given-names></name></person-group><article-title>﻿Aquatic beetle diversity from Volcán Tacaná, Mexico: altitudinal distribution pattern and biogeographical affinity of the fauna</article-title><source>Zookeys</source><day>11</day><month>07</month><year>2022</year><volume>1111</volume><fpage>301</fpage><lpage>338</lpage><pub-id pub-id-type="doi">10.3897/zookeys.1111.68665</pub-id></mixed-citation></tp:treatment-meta><tp:nomenclature><label>﻿Genus</label><tp:taxon-name>
              <object-id xmlns:xlink="http://www.w3.org/1999/xlink" content-type="arpha" xlink:type="simple">8E263306-54F3-5345-942E-087D3C5B8399</object-id>
              <tp:taxon-name-part taxon-name-part-type="genus" reg="Hydraena">Hydraena</tp:taxon-name-part>
            </tp:taxon-name><tp:taxon-authority>Kugelann, 1794</tp:taxon-authority></tp:nomenclature><tp:treatment-sec sec-type="notes" id="SECID0EFBDI"><title>Note.</title><p>The genus occurs on all continents except Antarctica and comprises more than 990 species described (<xref ref-type="bibr" rid="B105">Trizzino et al. 2013</xref>), 36 of which are recorded from Mexico (<xref ref-type="bibr" rid="B72">Navarrete-Heredia and Quiroz-Rocha 2004</xref>).</p></tp:treatment-sec><ref-list><ref id="B105"><mixed-citation xmlns:xlink="http://www.w3.org/1999/xlink" xlink:type="simple"><person-group><name name-style="western"><surname>Trizzino</surname><given-names>M</given-names></name><name name-style="western"><surname>Jäch</surname><given-names>MA</given-names></name><name name-style="western"><surname>Audisio</surname><given-names>P</given-names></name><name name-style="western"><surname>Alonso</surname><given-names>R</given-names></name><name name-style="western"><surname>Ribera</surname><given-names>I</given-names></name></person-group> (<year>2013</year>) <article-title>A molecular phylogeny of the cosmopolitan hyperdiverse genus <italic><tp:taxon-name><tp:taxon-name-part taxon-name-part-type="genus">Hydraena</tp:taxon-name-part></tp:taxon-name></italic> Kugelann (<tp:taxon-name><tp:taxon-name-part taxon-name-part-type="order">Coleoptera</tp:taxon-name-part></tp:taxon-name>, <tp:taxon-name><tp:taxon-name-part taxon-name-part-type="family">Hydraenidae</tp:taxon-name-part></tp:taxon-name>).</article-title><source>Systematic Entomology</source><volume>38</volume>: <fpage>192</fpage>–<lpage>208</lpage>. <ext-link xlink:href="10.1111/j.1365-3113.2012.00654.x" ext-link-type="doi" xlink:type="simple">http://dx.doi.org/10.1111/j.1365-3113.2012.00654.x</ext-link></mixed-citation></ref><ref id="B72"><mixed-citation xmlns:xlink="http://www.w3.org/1999/xlink" xlink:type="simple"><person-group><name name-style="western"><surname>Navarrete-Heredia</surname><given-names>JL</given-names></name><name name-style="western"><surname>Quiroz-Rocha</surname><given-names>GA</given-names></name></person-group> (<year>2004</year>) <article-title><tp:taxon-name><tp:taxon-name-part taxon-name-part-type="family">Hydraenidae</tp:taxon-name-part></tp:taxon-name> (<tp:taxon-name><tp:taxon-name-part taxon-name-part-type="order">Coleoptera</tp:taxon-name-part></tp:taxon-name>).</article-title> In: <person-group><name name-style="western"><surname>Llorente</surname><given-names>BJ</given-names></name><name name-style="western"><surname>Morrone</surname><given-names>JJ</given-names></name><name name-style="western"><surname>Yáñez</surname><given-names>O</given-names></name><name name-style="western"><surname>Vargas</surname><given-names>IF</given-names></name></person-group> (<role>Eds</role>) <issue-title>Biodiversidad, taxonomía y biogeografía de artrópodos de México: hacia una síntesis de su conocimiento.</issue-title><source>Vol. 2. Facultad de Ciencias UNAM, Mexico City</source>, <fpage>641</fpage>–<lpage>647</lpage>.</mixed-citation></ref></ref-list></tp:taxon-treatment>
