# Supplementary material for: ﻿Aquatic beetle diversity from Volcán Tacaná, Mexico: altitudinal distribution pattern and biogeographical affinity of the fauna
Source: Zookeys. 2022 Jul 11;1111:301–38. doi: 10.3897/zookeys.1111.68665 (PMC9848963; doi:10.3897/zookeys.1111.68665)
Supplement: XML Treatment for Lutrochus [file zookeys.1111.68665-treatment68.xml]

<!DOCTYPE tp:taxon-treatment
  PUBLIC "-//TaxonX//DTD Taxonomic Treatment Publishing DTD v0 20100105//EN" "tax-treatment-NSO.dtd">
<tp:taxon-treatment xmlns:tp="http://www.plazi.org/taxpub"><tp:treatment-meta><kwd-group><label>Taxon classification</label><kwd>
                <named-content content-type="kingdom">Animalia</named-content>
              </kwd><kwd>
                <named-content content-type="order">Coleoptera</named-content>
              </kwd><kwd>
                <named-content content-type="family">Lutrochidae</named-content>
              </kwd></kwd-group><mixed-citation publication-type="journal"><person-group><name><surname>Luna-Luna</surname><given-names>Alba Magali</given-names></name><name><surname>Martins</surname><given-names>Caleb Califre</given-names></name><name><surname>López-Pérez</surname><given-names>Andrés</given-names></name><name><surname>Ramírez-Ponce</surname><given-names>Andrés</given-names></name><name><surname>Contreras-Ramos</surname><given-names>Atilano</given-names></name></person-group><article-title>﻿Aquatic beetle diversity from Volcán Tacaná, Mexico: altitudinal distribution pattern and biogeographical affinity of the fauna</article-title><source>Zookeys</source><day>11</day><month>07</month><year>2022</year><volume>1111</volume><fpage>301</fpage><lpage>338</lpage><pub-id pub-id-type="doi">10.3897/zookeys.1111.68665</pub-id></mixed-citation></tp:treatment-meta><tp:nomenclature><label>﻿Genus</label><tp:taxon-name>
              <object-id xmlns:xlink="http://www.w3.org/1999/xlink" content-type="arpha" xlink:type="simple">F0AA60CA-9C80-5D7A-8E14-D211BF5EB901</object-id>
              <tp:taxon-name-part taxon-name-part-type="genus" reg="Lutrochus">Lutrochus</tp:taxon-name-part>
            </tp:taxon-name><tp:taxon-authority>Erichson, 1847</tp:taxon-authority></tp:nomenclature><tp:treatment-sec sec-type="notes" id="SECID0EEIDI"><title>Note.</title><p>This genus comprises 29 species and is distributed across the Nearctic and Neotropical region (<xref ref-type="bibr" rid="B54">Maier and Short 2013</xref>, <xref ref-type="bibr" rid="B55">2014</xref>; <xref ref-type="bibr" rid="B53">Maier 2016</xref>), with three species recorded from Mexico (<xref ref-type="bibr" rid="B8">Arce-Pérez et al. 2010</xref>; <xref ref-type="bibr" rid="B53">Maier 2016</xref>).</p></tp:treatment-sec><ref-list><ref id="B54"><mixed-citation xmlns:xlink="http://www.w3.org/1999/xlink" xlink:type="simple"><person-group><name name-style="western"><surname>Maier</surname><given-names>CA</given-names></name><name name-style="western"><surname>Short</surname><given-names>AEZ</given-names></name></person-group> (<year>2013</year>) <article-title>A revision of the <tp:taxon-name><tp:taxon-name-part taxon-name-part-type="family">Lutrochidae</tp:taxon-name-part></tp:taxon-name> (<tp:taxon-name><tp:taxon-name-part taxon-name-part-type="order">Coleoptera</tp:taxon-name-part></tp:taxon-name>) of Venezuela, with description of six new species and key.</article-title><source>Zootaxa</source><volume>3637</volume>(<issue>3</issue>): <fpage>285</fpage>–<lpage>307</lpage>. <ext-link xlink:href="10.11646/zootaxa.3637.3.3" ext-link-type="doi" xlink:type="simple">https://doi.org/10.11646/zootaxa.3637.3.3</ext-link></mixed-citation></ref><ref id="B55"><mixed-citation xmlns:xlink="http://www.w3.org/1999/xlink" xlink:type="simple"><person-group><name name-style="western"><surname>Maier</surname><given-names>CA</given-names></name><name name-style="western"><surname>Short</surname><given-names>AEZ</given-names></name></person-group> (<year>2014</year>) <article-title>Review of the <tp:taxon-name><tp:taxon-name-part taxon-name-part-type="family">Lutrochidae</tp:taxon-name-part></tp:taxon-name> (<tp:taxon-name><tp:taxon-name-part taxon-name-part-type="order">Coleoptera</tp:taxon-name-part></tp:taxon-name>) of the Guianas and Lesser Antilles, with description of four new species.</article-title><source>Zootaxa</source><volume>3895</volume>(<issue>1</issue>): <fpage>58</fpage>–<lpage>72</lpage>. <ext-link xlink:href="10.11646/zootaxa.3895.1.3" ext-link-type="doi" xlink:type="simple">https://doi.org/10.11646/zootaxa.3895.1.3</ext-link></mixed-citation></ref><ref id="B53"><mixed-citation xmlns:xlink="http://www.w3.org/1999/xlink" xlink:type="simple"><person-group><name name-style="western"><surname>Maier</surname><given-names>CA</given-names></name></person-group> (<year>2016</year>) Phylogeny, ecology, and taxonomic revision of the travertine beetles (<tp:taxon-name><tp:taxon-name-part taxon-name-part-type="order">Coleoptera</tp:taxon-name-part></tp:taxon-name>: <tp:taxon-name><tp:taxon-name-part taxon-name-part-type="family">Lutrochidae</tp:taxon-name-part></tp:taxon-name>). PhD Thesis, University of Kansas, Lawrence, Kansas, U.S.A. <ext-link xlink:href="http://hdl.handle.net/1808/25784" ext-link-type="uri" xlink:type="simple">http://hdl.handle.net/1808/25784</ext-link></mixed-citation></ref><ref id="B8"><mixed-citation xmlns:xlink="http://www.w3.org/1999/xlink" xlink:type="simple"><person-group><name name-style="western"><surname>Arce-Pérez</surname><given-names>R</given-names></name><name name-style="western"><surname>Gómez-Anaya</surname><given-names>JA</given-names></name><name name-style="western"><surname>Novelo-Gutiérrez</surname><given-names>R</given-names></name></person-group> (<year>2010</year>) <article-title>Coleópteros acuáticos de la zona de influencia de la Central Hidroeléctrica “Ing. Fernando Hiriart Balderrama” (C. H. Zimapán), Hidalgo, México. II. <tp:taxon-name><tp:taxon-name-part taxon-name-part-type="order">Coleoptera</tp:taxon-name-part></tp:taxon-name>: <tp:taxon-name><tp:taxon-name-part taxon-name-part-type="suborder">Polyphaga</tp:taxon-name-part></tp:taxon-name> y <tp:taxon-name><tp:taxon-name-part taxon-name-part-type="suborder">Myxophaga</tp:taxon-name-part></tp:taxon-name>.</article-title><source>Acta Zoológica Mexicana</source><volume>26</volume>(<issue>3</issue>): <fpage>639</fpage>–<lpage>667</lpage>. <ext-link xlink:href="https://www.redalyc.org/articulo.oa?id=57515502010" ext-link-type="uri" xlink:type="simple">https://www.redalyc.org/articulo.oa?id=57515502010</ext-link></mixed-citation></ref></ref-list></tp:taxon-treatment>
