# Supplementary material for: ﻿Aquatic beetle diversity from Volcán Tacaná, Mexico: altitudinal distribution pattern and biogeographical affinity of the fauna
Source: Zookeys. 2022 Jul 11;1111:301–38. doi: 10.3897/zookeys.1111.68665 (PMC9848963; doi:10.3897/zookeys.1111.68665)
Supplement: XML Treatment for Notomicrus [file zookeys.1111.68665-treatment70.xml]

<!DOCTYPE tp:taxon-treatment
  PUBLIC "-//TaxonX//DTD Taxonomic Treatment Publishing DTD v0 20100105//EN" "tax-treatment-NSO.dtd">
<tp:taxon-treatment xmlns:tp="http://www.plazi.org/taxpub"><tp:treatment-meta><kwd-group><label>Taxon classification</label><kwd>
                <named-content content-type="kingdom">Animalia</named-content>
              </kwd><kwd>
                <named-content content-type="order">Coleoptera</named-content>
              </kwd><kwd>
                <named-content content-type="family">Lutrochidae</named-content>
              </kwd></kwd-group><mixed-citation publication-type="journal"><person-group><name><surname>Luna-Luna</surname><given-names>Alba Magali</given-names></name><name><surname>Martins</surname><given-names>Caleb Califre</given-names></name><name><surname>López-Pérez</surname><given-names>Andrés</given-names></name><name><surname>Ramírez-Ponce</surname><given-names>Andrés</given-names></name><name><surname>Contreras-Ramos</surname><given-names>Atilano</given-names></name></person-group><article-title>﻿Aquatic beetle diversity from Volcán Tacaná, Mexico: altitudinal distribution pattern and biogeographical affinity of the fauna</article-title><source>Zookeys</source><day>11</day><month>07</month><year>2022</year><volume>1111</volume><fpage>301</fpage><lpage>338</lpage><pub-id pub-id-type="doi">10.3897/zookeys.1111.68665</pub-id></mixed-citation></tp:treatment-meta><tp:nomenclature><label>﻿Genus</label><tp:taxon-name>
              <object-id xmlns:xlink="http://www.w3.org/1999/xlink" content-type="arpha" xlink:type="simple">2A722FBC-B615-5468-B8AB-793049D429AA</object-id>
              <tp:taxon-name-part taxon-name-part-type="genus" reg="Notomicrus">Notomicrus</tp:taxon-name-part>
            </tp:taxon-name><tp:taxon-authority>Sharp, 1882</tp:taxon-authority></tp:nomenclature><tp:treatment-sec sec-type="notes" id="SECID0ESLDI"><title>Note.</title><p>This genus comprises 15 species, 13 of them distributed in the New World (<xref ref-type="bibr" rid="B13">Baca et al. 2014</xref>; <xref ref-type="bibr" rid="B37">Guimarães and Ferreira 2019</xref>), and two of the latter species recorded from Mexico (<xref ref-type="bibr" rid="B74">Nilsson 2011</xref>).</p></tp:treatment-sec><ref-list><ref id="B13"><mixed-citation xmlns:xlink="http://www.w3.org/1999/xlink" xlink:type="simple"><person-group><name name-style="western"><surname>Baca</surname><given-names>SM</given-names></name><name name-style="western"><surname>Gustafson</surname><given-names>GT</given-names></name><name name-style="western"><surname>Toledo</surname><given-names>M</given-names></name><name name-style="western"><surname>Miller</surname><given-names>FB</given-names></name></person-group> (<year>2014</year>) <article-title>Revision of the Neotropical burrowing water beetle genus <italic><tp:taxon-name><tp:taxon-name-part taxon-name-part-type="genus">Liocanthydrus</tp:taxon-name-part></tp:taxon-name></italic> Guignot (<tp:taxon-name><tp:taxon-name-part taxon-name-part-type="order">Coleoptera</tp:taxon-name-part></tp:taxon-name>: <tp:taxon-name><tp:taxon-name-part taxon-name-part-type="family">Noteridae</tp:taxon-name-part></tp:taxon-name>: <tp:taxon-name><tp:taxon-name-part taxon-name-part-type="subfamily">Noterinae</tp:taxon-name-part></tp:taxon-name>: <tp:taxon-name><tp:taxon-name-part taxon-name-part-type="tribe">Noterini</tp:taxon-name-part></tp:taxon-name>) with the description of two new species.</article-title><source>Zootaxa</source><volume>373</volume>(<issue>2</issue>): <fpage>231</fpage>–<lpage>246</lpage>. <ext-link xlink:href="10.11646/zootaxa.3793.2.3" ext-link-type="doi" xlink:type="simple">https://doi.org/10.11646/zootaxa.3793.2.3</ext-link></mixed-citation></ref><ref id="B37"><mixed-citation xmlns:xlink="http://www.w3.org/1999/xlink" xlink:type="simple"><person-group><name name-style="western"><surname>Guimarães</surname><given-names>BAC</given-names></name><name name-style="western"><surname>Ferreira</surname><given-names>Jr N</given-names></name></person-group> (<year>2019</year>) <article-title>Two new species and new records of <tp:taxon-name><tp:taxon-name-part taxon-name-part-type="genus">Notomicrus</tp:taxon-name-part></tp:taxon-name> Sharp, 1882 (<tp:taxon-name><tp:taxon-name-part taxon-name-part-type="order">Coleoptera</tp:taxon-name-part></tp:taxon-name>: <tp:taxon-name><tp:taxon-name-part taxon-name-part-type="family">Noteridae</tp:taxon-name-part></tp:taxon-name>) from Brazil.</article-title><source>Zootaxa</source><volume>4629</volume>(<issue>2</issue>): <fpage>263</fpage>–<lpage>270</lpage>. <ext-link xlink:href="10.11646/zootaxa.4629.2.8" ext-link-type="doi" xlink:type="simple">https://doi.org/10.11646/zootaxa.4629.2.8</ext-link></mixed-citation></ref><ref id="B74"><mixed-citation xmlns:xlink="http://www.w3.org/1999/xlink" xlink:type="simple"><person-group><name name-style="western"><surname>Nilsson</surname><given-names>AN</given-names></name></person-group> (<year>2011</year>) A world catalogue of the family <tp:taxon-name><tp:taxon-name-part taxon-name-part-type="family">Noteridae</tp:taxon-name-part></tp:taxon-name>, or the burrowing water beetles (<tp:taxon-name><tp:taxon-name-part taxon-name-part-type="order">Coleoptera</tp:taxon-name-part></tp:taxon-name>, <tp:taxon-name><tp:taxon-name-part taxon-name-part-type="suborder">Adephaga</tp:taxon-name-part></tp:taxon-name>). Version 16.VIII.2011. Umeå: distributed electronically as a PDF file by the author, 54 pp. <ext-link xlink:href="http://www2.emg.umu.se/projects/biginst/andersn/WCN/" ext-link-type="uri" xlink:type="simple">http://www2.emg.umu.se/projects/biginst/andersn/WCN/</ext-link></mixed-citation></ref></ref-list></tp:taxon-treatment>
